# Supplementary material for: Multi-omics identifies oxidative stress, prothrombotic pathways, and lactoperoxidase variants as key factors in COVID-19 severity
Source: eBioMedicine. 2026 Jan 6;123:106111. doi: 10.1016/j.ebiom.2025.106111 (PMC12809084; doi:10.1016/j.ebiom.2025.106111)
Supplement: Supplementary Table S2 [file mmc2.xlsx]

## Sheet: Supplementary_table2
Supplementary table 2. Demographic and clinical features of 59 patients selected for RNA-seq analysis.
sampleID	days_admission_to_blood_collection	days_groups	Sex (M, male; F, female)	Age (years)	Lenght of hospitalization (days)	Respiratory support	Smoking	BMI	Comorbidities	Death	Therapy	Experimental group
COV_1	15	9_20	M	57	29	3	No	NA	None	No	LMWH, Plaquenil	ICU admitted
COV_4	18	9_20	F	68	30	3	No	20	T2D, Hypertension	No	Biologics, LMWH, Plaquenil	ICU admitted
COV_13	2	1_8	M	46	9	1	No	25.2163	None	No	LMWH, Plaquenil	hospitalised
COV_16	2	1_8	M	72	16	1	No	31.1419	T2D, COPD, CKD, CHF, Hypertension, MI, PVD	No	Steroids, LMWH, Plaquenil	hospitalised
COV_21	2	1_8	F	79	4	0	No	NA	NA	NA	NA	hospitalised
COV_24	6	1_8	M	57	22	2	No	32.872	None	No	LMWH, Plaquenil	ICU admitted
COV_36	2	1_8	M	73	70	3	No	36.3322	Hypertension	No	LMWH, Plaquenil	ICU admitted
COV_37	2	1_8	F	68	9	0	No	NA	NA	NA	NA	hospitalised
COV_38	2	1_8	M	36	19	2	No	40.5625	Hypertension	No	LMWH, Plaquenil	ICU admitted
COV_41	2	1_8	F	56	13	1	No	24.974	None	No	LMWH, Plaquenil	hospitalised
COV_44	2	1_8	M	43	7	1	No	NA	NA	NA	NA	hospitalised
COV_50	5	1_8	F	47	8	0	No	NA	NA	NA	NA	hospitalised
COV_54	14	9_20	M	34	27	3	No	45.7143	None	No	None	ICU admitted
COV_64	8	1_8	M	66	56	3	No	29.0123	T2D, Hypertension	No	LMWH, Plaquenil	ICU admitted
COV_65	8	1_8	M	50	68	3	No	22.7244	None	No	LMWH	ICU admitted
COV_82	2	1_8	F	45	6	1	No	NA	NA	NA	NA	hospitalised
COV_93	10	9_20	M	82	17	1	Yes	20.1951	None	No	LMWH	hospitalised
COV_101	2	1_8	F	60	8	1	No	30.4832	Asthma	No	LMWH, Plaquenil	hospitalised
COV_107	3	1_8	F	85	17	1	No	NA	MI	No	LMWH, Plaquenil	hospitalised
COV_114	9	9_20	M	77	31	3	No	24.2215	T2D, MI	No	Biologics, LMWH, Plaquenil	ICU admitted
COV_130	16	9_20	F	76	24	2	No	22.2222	Hypertension, MI, Lymphoma, solid tumor (past)	No	Steroids, LMWH, Plaquenil	ICU admitted
COV_146	8	1_8	F	91	7	1	No	NA	Hypertension, Dementia	No	LMWH, Plaquenil	hospitalised
COV_150	2	1_8	M	62	18	1	No	23.7196	T2D	No	Steroids, LMWH, Plaquenil	hospitalised
COV_159	3	1_8	M	59	15	3	No	24.6914	Asthma, Hypertension	No	LMWH	ICU admitted
COV_172	2	1_8	M	68	17	1	No	29.7521	Hypertension, MI	No	LMWH	hospitalised
COV_175	3	1_8	M	69	12	1	No	NA	T2D, COPD, Hypertension, PVD, Stroke, Dementia	No	LMWH, Plaquenil	hospitalised
COV_176	13	9_20	F	65	36	3	No	27.6361	T2D, Hypertension, solid tumor (past)	No	LMWH, Plaquenil	ICU admitted
COV_177	14	9_20	F	64	41	3	No	NA	Hypertension	No	LMWH, Plaquenil	ICU admitted
COV_181	20	9_20	F	58	61	3	No	26.2596	None	No	Steroids, LMWH	ICU admitted
COV_182	15	9_20	M	70	42	3	No	NA	NA	NA	NA	ICU admitted
COV_185	13	9_20	M	63	NA	3	No	33.241	Leukemia (past)	No	LMWH	ICU admitted
COV_187	15	9_20	M	44	37	3	No	NA	NA	NA	NA	ICU admitted
COV_188	5	1_8	M	48	29	3	No	NA	T2D	No	LMWH, Plaquenil	ICU admitted
COV_189	19	9_20	M	47	60	3	No	23.1481	Asthma	No	LMWH	ICU admitted
COV_190	17	9_20	M	66	78	3	No	22.5981	None	No	LMWH, Plaquenil	ICU admitted
COV_193	11	9_20	M	71	36	3	No	NA	None	Yes, COVID-19 related	NA	ICU admitted
COV_194	17	9_20	M	37	27	3	No	NA	NA	NA	NA	ICU admitted
COV_195	8	1_8	M	56	NA	3	No	23.1481	None	No	LMWH, Plaquenil	ICU admitted
COV_196	16	9_20	M	70	62	3	No	27.7447	Hypertension	No	LMWH	ICU admitted
COV_197	12	9_20	M	58	NA	3	No	NA	T2D	No	Steroids, LMWH, Plaquenil	ICU admitted
COV_198	18	9_20	M	75	58	3	No	NA	Hypertension	No	LMWH	ICU admitted
COV_199	15	9_20	M	54	38	3	No	24.6914	T2D	No	LMWH, Plaquenil	ICU admitted
COV_200	19	9_20	M	54	50	3	No	23.8884	Hypertension	No	LMWH	ICU admitted
COV_204	20	9_20	M	57	28	3	No	NA	Immunocromprised patient, CKD, Hypertension, MI	No	Steroids, LMWH, Plaquenil	ICU admitted
COV_238	2	1_8	M	67	8	3	No	31.0204	Hypertension	No	LMWH, Plaquenil	ICU admitted
COV_239	2	1_8	F	77	11	1	No	20.8117	Hypertension	No	LMWH, Plaquenil	hospitalised
COV_242	2	1_8	M	71	16	2	No	21.2245	None	No	LMWH, Plaquenil	hospitalised
COV_246	5	1_8	M	61	33	3	No	36.7537	None	No	Steroids, LMWH, Plaquenil	ICU admitted
COV_276	6	1_8	F	88	45	1	No	33.2031	T2D, Hypertension, Stroke	No	Steroids, LMWH, Plaquenil	hospitalised
COV_298	6	1_8	M	61	10	1	No	26.4463	None	No	Steroids, LMWH, Plaquenil	hospitalised
COV_317	2	1_8	M	68	55	1	No	15.4321	Hypertension, solid tumor (current)	No	LMWH	hospitalised
COV_329	3	1_8	M	71	7	1	No	31.2213	T2D, Hypertension	No	LMWH, Plaquenil	hospitalised
COV_353	2	1_8	F	60	8	1	No	24.3418	None	No	LMWH, Plaquenil	hospitalised
COV_365	2	1_8	M	73	NA	3	No	NA	Hypertension	No	LMWH	ICU admitted
COV_366	7	1_8	F	88	29	2	No	19.7232	COPD, Stroke	Yes, other causes	Steroids, Plaquenil	ICU admitted
COV_390	2	1_8	M	89	35	1	No	25.464	T2D, COPD, MI, solid tumor (past)	No	LMWH, Plaquenil	hospitalised
COV_433	3	1_8	M	56	13	1	No	NA	COPD, Hypertension, neurological disease, solid tumor (past)	No	LMWH, Plaquenil	hospitalised
COV_470		1_8	M	78	NA	2	No	23.6614	Hypertension, MI, AF, solid tumor (current)	No	Steroids, LMWH	ICU admitted
COV_474	3	1_8	F	73	5	0	No	NA	NA	NA	NA	hospitalised
AF, atrial fibrillation; CHF, congestive heart failure; CKD, chronic kidney disease; COPD, chronic obstructive pulmonary disease; LMWH, low molecular weight heparin; MI, myocardial infarction; NA, not available; T2M, type 2 diabetes
Respiratory support: 0, oxygen only (mask or nasal cannula); 1, non-invasive ventilation (CPAP, BIPAP, high flow cannula); 2, intubation/ventilator; 3: ECMO
"Biologics" include medications such as abatacept, adalimumab, anakinra, certolizumab pegol, etanercept, golimumab, infliximab, rituximab, tocilizumab, tofacitinib, and upadacitinib.
