# Supplementary material for: Multi-omics identifies oxidative stress, prothrombotic pathways, and lactoperoxidase variants as key factors in COVID-19 severity
Source: eBioMedicine. 2026 Jan 6;123:106111. doi: 10.1016/j.ebiom.2025.106111 (PMC12809084; doi:10.1016/j.ebiom.2025.106111)
Supplement: Supplementary Table S5 [file mmc3.xlsx]

## Sheet: Significant splicing events
geneSymbol	chr	start_exon_event	end_exon_event	p-value (FDR)	avg_inc_cases	avg_inc_ctr	avg_exc_cases	avg_exc_ctr	event
OPTN	chr10	13110071	13110476	0	172.057	85.8333	6.14286	14.875	SE
OPTN	chr10	13110276	13110476	0	172.6	85.9583	6.14286	14.875	SE
OPTN	chr10	13109472	13110476	0	172.086	86	6.14286	14.875	SE
OPTN	chr10	13110179	13110476	0	181.8	94.3333	6.14286	14.875	SE
FLNA	chrX	154352554	154352675	0	812.314	448.458	39.1143	68.875	SE
FLNA	chrX	154352585	154352675	0	748.686	413.208	39.1143	68.875	SE
FLNA	chrX	154352589	154352675	0	740.771	408.292	39.1143	68.875	SE
UNC119	chr17	28547998	28548117	0	177.971	167.125	11.6	25.0833	SE
HIPK1	chr1	113952767	113954770	0	363.429	278.375	30.9714	50.8333	SE
HIPK1	chr1	113952803	113954770	0	363.257	278.333	30.9714	50.8333	SE
HIPK1	chr1	113950687	113954770	0	363.343	278.5	30.9714	50.8333	SE
HIPK1	chr1	113954650	113954770	0	357.657	275.167	30.9714	50.8333	SE
UNC119	chr17	28547998	28548101	0	202.4	193.417	11.6	25.0833	SE
GRK6	chr5	177433315	177433410	0	498.086	384.167	51.7714	79.1667	SE
GRK6	chr5	177433319	177433410	0	494.829	381.458	51.7714	79.1667	SE
OPTN	chr10	13110273	13110722	0	309.029	164.542	6.14286	14.875	SE
FLNA	chrX	154352552	154352671	0	1353.09	757	39.1143	68.875	SE
PABPC1	chr8	100713087	100713181	0	804.514	556.75	63.6571	88.7083	SE
PABPC1	chr8	100713047	100713181	0	987.2	682.458	63.6571	88.7083	SE
PABPC1	chr8	100713079	100713181	0	986.457	681.792	63.6571	88.7083	SE
OPTN	chr10	13110273	13110476	0	481	250.25	6.14286	14.875	SE
RNF10	chr12	120565071	120565187	0	403.4	132.208	5.45714	8.79167	SE
GRK6	chr5	177433346	177433410	0	882.886	672.458	51.7714	79.1667	SE
ITGB1	chr10	32911887	32912124	0	335.029	209.958	5.14286	9.70833	SE
WNK1	chr12	882942	883059	0	616.571	248.667	14.0286	19.0833	SE
FLNA	chrX	154352552	154352675	0	2293.11	1270.71	39.1143	68.875	SE
GUK1	chr1	228148370	228148456	0	801.343	285.25	15.7714	18.5417	SE
MPP1	chrX	154784027	154784108	0	722.571	224.958	12.9714	14.0417	SE
PPIA	chr7	44799701	44799874	0	1400.86	1077.38	48.7429	70.3333	SE
FLNA	chrX	154354615	154354710	0	368.571	225.167	9	14.5417	SE
PPIA	chr7	44799364	44799874	0	1400.49	1076.88	48.7429	70.3333	SE
PPIA	chr7	44799392	44799874	0	1400.6	1076.71	48.7429	70.3333	SE
ITGB1	chr10	32911885	32912043	0	359.6	226.5	5.14286	9.70833	SE
ITGB1	chr10	32911885	32916046	0	359.543	226.667	5.14286	9.70833	SE
ARRB2	chr17	4718260	4718351	0	1111.6	821.125	71.5714	88.0833	SE
ARRB2	chr17	4718260	4718352	0	1114.11	823.792	71.5714	88.0833	SE
TNIP1	chr5	151077597	151080359	0	10.4	19.0833	128.914	91	SE
TNIP1	chr5	151078188	151080359	0	10.0286	18.4167	128.914	91	SE
TNIP1	chr5	151080109	151080359	0	10.6857	18.8333	128.914	91	SE
ADIPOR1	chr1	202954240	202954307	0	53.3429	51.9583	988.714	270.5	SE
TNIP1	chr5	151080148	151080359	0	11.5143	20.7083	128.914	91	SE
RAB10	chr2	26123982	26124047	0	21.0857	32.8333	446.114	284.208	SE
HMGN1	chr21	39345829	39345958	0	64.1429	80.375	503.314	390.833	SE
KPNA6	chr1	32139178	32139864	0	57.1714	80.125	232.286	183.667	SE
DOCK8	chr9	308189	311300	0	11.5714	21.7083	82.0571	73.25	SE
KPNA6	chr1	32139754	32139864	0	71.5143	99.0417	232.286	183.667	SE
WARS	chr14	100369086	100369258	0	202.857	266.542	15.4857	8.79167	SE
SUDS3	chr12	118380727	118383384	0	9.57143	17.2083	75.3714	27.6667	SE
SUDS3	chr12	118380751	118383384	0	9.25714	17.2917	75.3714	27.6667	SE
SUDS3	chr12	118381764	118383384	0	9.34286	17.5	75.3714	27.6667	SE
SUDS3	chr12	118383279	118383384	0	8.88571	16.125	75.3714	27.6667	SE
SUDS3	chr12	118380731	118383384	0	9.8	17.875	75.3714	27.6667	SE
SUDS3	chr12	118383291	118383384	0	8.74286	15.625	75.3714	27.6667	SE
SUDS3	chr12	118381760	118383384	0	9.57143	18.4167	75.3714	27.6667	SE
GRK6	chr5	177433350	177433410	1.46e-13	413.714	324.958	51.7714	79.1667	SE
PABPC1	chr8	100713088	100713181	1.46e-13	768.029	531.167	63.6571	88.7083	SE
CSDE1	chr1	114730257	114730422	1.46e-13	594.314	500.042	59.7143	84.625	SE
CSDE1	chr1	114730257	114730568	1.46e-13	594.257	500.042	59.7143	84.625	SE
CSDE1	chr1	114730257	114730646	1.46e-13	594.2	500	59.7143	84.625	SE
MARK3	chr14	103491776	103492034	1.46e-13	334.943	176.292	15.4286	20.7083	SE
WNK1	chr12	882943	883059	2.81e-13	341.371	131.167	14.0286	19.0833	SE
MYL6	chr12	56159586	56159730	2.81e-13	1817.46	1009.88	152.429	137.5	SE
WARS	chr14	100369086	100369221	4.13e-13	158	214.667	15.4857	8.79167	SE
SSH2	chr17	29761149	29763320	8.01e-13	319.829	377.375	34.8286	20.875	SE
SEC14L1	chr17	77196201	77196311	9.26e-13	796.029	571.208	108.771	142.917	SE
WARS	chr14	100369086	100370769	9.26e-13	158.171	215.417	15.4857	8.79167	SE
WARS	chr14	100369086	100374064	9.26e-13	158.314	215.5	15.4857	8.79167	SE
FLNA	chrX	154353553	154353580	1.6e-12	538.943	344.417	54.4857	84.375	SE
PPM1A	chr14	60273877	60278702	1.6e-12	32.8857	58.7917	203.457	91.0417	SE
PPM1A	chr14	60277295	60278702	1.82e-12	32.9429	58.7917	203.457	91.0417	SE
PREX1	chr20	48659918	48660061	2.6e-12	636.6	614.667	40.4857	59.0833	SE
TNIP1	chr5	151077597	151080359	2.81e-12	9.97143	18.4583	51.8	44.9167	SE
BECN1	chr17	42811291	42814008	3.01e-12	13.3143	7.375	51.6571	67.2083	SE
TNIP1	chr5	151080323	151080359	3.86e-12	5.25714	11.7917	51.8	44.9167	SE
ARRB2	chr17	4716146	4716191	3.96e-12	321.6	270.792	34.0286	47.7083	SE
CDK16	chrX	47226278	47226402	4.29e-12	37.9714	26.9583	7.94286	16.9583	SE
GRK6	chr5	177433354	177433410	4.59e-12	340.029	264.542	51.7714	79.1667	SE
PPM1A	chr14	60278572	60278702	5.12e-12	32	57.2083	203.457	91.0417	SE
BECN1	chr17	42811682	42814008	5.31e-12	13.2286	7.375	51.6571	67.2083	SE
BNIP3L	chr8	26391242	26391424	5.94e-12	328.371	129.458	10.0286	14.9167	SE
BECN1	chr17	42812258	42814008	6.43e-12	13.2	7.375	51.6571	67.2083	SE
TNIP1	chr5	151080148	151080359	6.43e-12	9.97143	18.3333	51.8	44.9167	SE
BNIP3L	chr8	26391242	26391465	6.84e-12	328.086	129.458	10.0286	14.9167	SE
DOCK11	chrX	118589753	118589867	7.04e-12	5.68571	12.5833	58.2	55.5	SE
BNIP3L	chr8	26391242	26393196	7.73e-12	332.257	135.542	10.0286	14.9167	SE
CYSTM1	chr5	140228729	140228851	9.4e-12	18.9429	22.25	198.857	97.3333	SE
CYSTM1	chr5	140228729	140232092	1.06e-11	19.1714	22.2917	198.857	97.3333	SE
TNIP1	chr5	151080109	151080359	1.16e-11	10	18.25	51.8	44.9167	SE
TNIP1	chr5	151080072	151080359	1.46e-11	10.1429	18.375	51.8	44.9167	SE
TNIP1	chr5	151045860	151045972	1.82e-11	292.4	264.583	29.7714	55.5417	SE
MPP1	chrX	154784027	154784105	1.96e-11	316.143	101.125	12.9714	14.0417	SE
MPP1	chrX	154784027	154784106	2e-11	316.543	101.208	12.9714	14.0417	SE
MPP1	chrX	154784027	154784107	2.19e-11	316.857	101.292	12.9714	14.0417	SE
HDLBP	chr2	241238648	241238787	2.35e-11	279.714	160.208	15.0286	18.625	SE
PTPN6	chr12	6957918	6958073	2.77e-11	355.629	283.125	16.8857	28	SE
PECAM1	chr17	64354932	64355040	3.08e-11	1446.66	1188	112.143	142.5	SE
PPM1A	chr14	60277004	60278702	3.86e-11	41.1714	67.125	203.457	91.0417	SE
GSPT1	chr16	11887569	11890571	6.4e-11	540.571	184.542	16	21.9167	SE
GSPT1	chr16	11887569	11887759	6.45e-11	540.514	184.542	16	21.9167	SE
GSPT1	chr16	11887569	11887749	6.56e-11	540.486	184.625	16	21.9167	SE
FMNL1	chr17	45245631	45245733	8.19e-11	389.114	358.417	34.6286	49.6667	SE
BTBD10	chr11	13445023	13445148	8.2e-11	32.3143	17.75	55.4857	70.4583	SE
GSPT1	chr16	11887571	11887750	8.98e-11	527.257	196.625	16	21.9167	SE
GSPT1	chr16	11887072	11887750	9.32e-11	527.229	196.708	16	21.9167	SE
RNF213	chr17	80385038	80385171	1.42e-10	567.857	671.042	52	104.583	SE
TNIP1	chr5	151045860	151045945	1.5e-10	240.829	218.417	29.7714	55.5417	SE
TNIP1	chr5	151045860	151048524	1.53e-10	292.286	264.417	29.7714	55.5417	SE
UFC1	chr1	161157253	161157317	1.96e-10	131.914	111.625	6.28571	11.7083	SE
GUK1	chr1	228148357	228148456	2.11e-10	326.429	116.5	15.7714	18.5417	SE
NR1H2	chr19	50378148	50378420	2.12e-10	42.3429	33.9167	240.657	328.208	SE
DNAJC13	chr3	132488297	132488452	2.87e-10	131.771	82.375	13.3714	21.2083	SE
TRAF3IP3	chr1	209775918	209776124	2.96e-10	12.6571	22.5417	57.7429	50.5833	SE
NR1H2	chr19	50378148	50378397	3.01e-10	40.6	32.875	240.657	328.208	SE
BTBD10	chr11	13445023	13445181	3.02e-10	35.8286	20.1667	55.4857	70.4583	SE
BECN1	chr17	42812230	42814008	3.02e-10	16.7714	10.1667	51.6571	67.2083	SE
SEC14L1	chr17	77196210	77196311	3.05e-10	610.571	441.875	108.771	142.917	SE
TRAF3IP3	chr1	209775815	209776124	3.15e-10	12	21.5417	57.7429	50.5833	SE
NR1H2	chr19	50378148	50378412	3.18e-10	40.6857	32.9583	240.657	328.208	SE
PPP1R9B	chr17	50139428	50139581	3.26e-10	677.086	488.333	40.7143	45.9583	SE
BTBD10	chr11	13445023	13445153	3.45e-10	31.9143	17.9583	55.4857	70.4583	SE
NR1H2	chr19	50378148	50378312	3.8e-10	42.4	34.5	240.657	328.208	SE
ATG3	chr3	112553279	112553329	3.9e-10	222.029	203.25	17.5429	29.1667	SE
RAB2A	chr8	60572045	60576297	4.08e-10	238.229	243.792	8	15.875	SE
SUDS3	chr12	118387404	118388097	4.7e-10	27.4857	36.5833	148.086	102.417	SE
HECTD3	chr1	45009985	45010121	4.86e-10	75.7429	23.625	14.5714	17.375	SE
CCNDBP1	chr15	43190054	43190151	5.03e-10	525	160.667	29.0857	32.9167	SE
GUK1	chr1	228148370	228148539	6.57e-10	361.2	136.125	15.7714	18.5417	SE
PPM1A	chr14	60277312	60278702	6.9e-10	37	59.6667	203.457	91.0417	SE
DDX3X	chrX	41343288	41343351	7.12e-10	84	96.1667	5.77143	13.875	SE
DDX3X	chrX	41343220	41343351	7.23e-10	98.1143	109.375	5.77143	13.875	SE
RAB2A	chr8	60572051	60572113	7.27e-10	176.286	186.417	8	15.875	SE
ANXA5	chr4	121696580	121696648	7.34e-10	187.429	180	21.2286	36.25	SE
BAG6	chr6	31644524	31644602	7.34e-10	263.914	110.125	13.6	16.4583	SE
CCNDBP1	chr15	43186153	43186233	9.65e-10	210.8	85.9583	16.4	21.9583	SE
PCM1	chr8	17963100	17963291	1.04e-09	302.771	371.708	18.8	42.9167	SE
FLNA	chrX	154353555	154353727	1.05e-09	572.2	345.792	54.4857	84.375	SE
RAB2A	chr8	60571138	60572113	1.2e-09	219.086	229.458	8	15.875	SE
FLNA	chrX	154353603	154353727	1.21e-09	531.171	322.542	54.4857	84.375	SE
RAB2A	chr8	60569954	60572113	1.21e-09	219.086	229.542	8	15.875	SE
PLXNC1	chr12	94297188	94297220	1.42e-09	157.943	141.167	7.4	15.9167	SE
IL2RG	chrX	71108598	71108695	1.67e-09	102.429	89.5417	21.1714	40.2917	SE
NCL	chr2	231456009	231456136	1.99e-09	259.2	280.458	14.1714	25.5417	SE
EPN1	chr19	55689296	55689371	1.99e-09	413.057	309.75	32.2	39.5417	SE
NDFIP1	chr5	142137733	142137858	2.09e-09	469.686	263.5	73.7429	99.7083	SE
KDM6B	chr17	7841946	7844353	2.09e-09	16.1714	33	35.7429	28.0417	SE
UBR4	chr1	19097192	19097280	2.5e-09	139.6	129.458	9.22857	16.5417	SE
FURIN	chr15	90877461	90877615	2.64e-09	235.343	163.167	12.8286	20.625	SE
GRK6	chr5	177431994	177432107	2.84e-09	309.8	223.333	57.8286	85	SE
AAK1	chr2	69525968	69526721	2.97e-09	12.8	23.0417	74.4571	74.1667	SE
NDFIP1	chr5	142137724	142137858	3.39e-09	398.971	216.333	73.7429	99.7083	SE
SUPT6H	chr17	28670571	28671824	3.54e-09	5.11429	8.95833	37.1714	25.5833	SE
TNIP1	chr5	151045934	151045950	3.61e-09	90.8286	79.125	29.7714	55.5417	SE
KDM6B	chr17	7840283	7844353	4.29e-09	16.6	33.4583	35.7429	28.0417	SE
SUPT6H	chr17	28670571	28672161	4.79e-09	5.11429	9.08333	37.1714	25.5833	SE
PPP1R9B	chr17	50139526	50140228	5.16e-09	248.057	150.875	9.88571	12.3333	SE
MORF4L1	chr15	78894057	78894196	5.47e-09	299.343	304.167	18.7714	30.1667	SE
HIPK3	chr11	33348521	33348818	5.56e-09	317.314	234.875	12.3714	16.625	SE
SBDSP1	chr7	72830691	72830813	5.8e-09	198.114	277.5	15.1429	10.8333	SE
KPNA1	chr3	122475857	122475921	6.05e-09	40.6571	52.625	167.857	115.667	SE
DOCK8	chr9	308189	308289	6.23e-09	15.8	25.75	82.0571	73.25	SE
DEDD	chr1	161123074	161123221	6.28e-09	103.371	89.5833	5.97143	11.6667	SE
MPP1	chrX	154784037	154784108	6.5e-09	202.143	70.5	12.9714	14.0417	SE
HLA-B	chr6	31355143	31355223	6.67e-09	1773.94	1770.62	92.9429	194.75	SE
GUK1	chr1	228148030	228148456	8.05e-09	326.143	116.292	15.7714	18.5417	SE
CCNDBP1	chr15	43189396	43190151	8.22e-09	462.886	140.083	29.0857	32.9167	SE
GUK1	chr1	228148060	228148456	8.45e-09	326.314	116.292	15.7714	18.5417	SE
GUK1	chr1	228148149	228148456	8.56e-09	326.2	116.292	15.7714	18.5417	SE
GUK1	chr1	228148048	228148456	9.39e-09	326.086	116.458	15.7714	18.5417	SE
R3HDM4	chr19	901423	901546	1.04e-08	215.257	87.4167	17.5143	18.9583	SE
R3HDM4	chr19	901419	901546	1.06e-08	229.4	94.4167	17.5143	18.9583	SE
FGR	chr1	27617192	27617296	1.07e-08	558.314	424.792	43.9429	58.875	SE
RNF213	chr17	80384116	80385171	1.1e-08	476.4	570.375	52	104.583	SE
HECTD3	chr1	45010019	45010121	1.3e-08	49.2	16.5	14.5714	17.375	SE
RNF213	chr17	80384056	80385171	1.3e-08	476.371	572.5	52	104.583	SE
GSPT1	chr16	11887569	11887640	1.34e-08	343.629	122.833	16	21.9167	SE
FAU	chr11	65120994	65121036	1.36e-08	460.571	467.708	42	71.5	SE
RNF213	chr17	80384613	80385171	1.39e-08	474.771	568.875	52	104.583	SE
RNF213	chr17	80384028	80385171	1.41e-08	474.486	568.875	52	104.583	SE
RNF213	chr17	80384512	80385171	1.41e-08	474.543	568.958	52	104.583	SE
RNF213	chr17	80384720	80385171	1.41e-08	474.457	569.208	52	104.583	SE
TCF25	chr16	89883350	89883527	1.42e-08	387.686	376.542	27.0571	42.2083	SE
RNF213	chr17	80384516	80385171	1.43e-08	474.543	568.958	52	104.583	SE
TCF25	chr16	89883350	89883745	1.43e-08	387.286	376.167	27.0571	42.2083	SE
KDM6B	chr17	7841910	7844353	1.43e-08	16.8571	33.7083	35.7429	28.0417	SE
RNF213	chr17	80384717	80385171	1.44e-08	474.514	569.083	52	104.583	SE
TCF25	chr16	89883350	89883603	1.44e-08	387.743	376.708	27.0571	42.2083	SE
TCF25	chr16	89883350	89883905	1.45e-08	387.286	376.125	27.0571	42.2083	SE
RNF213	chr17	80384038	80385171	1.49e-08	474.514	569.375	52	104.583	SE
FGR	chr1	27614429	27614579	1.51e-08	484.314	398.625	27.6	43.375	SE
FGR	chr1	27614429	27614639	1.51e-08	484.657	398.667	27.6	43.375	SE
SUPT6H	chr17	28670571	28672172	1.53e-08	5.11429	8.83333	37.1714	25.5833	SE
SUPT6H	chr17	28670571	28673127	1.65e-08	5.57143	9.45833	37.1714	25.5833	SE
TCF25	chr16	89883350	89883605	1.67e-08	387.486	377.167	27.0571	42.2083	SE
AGFG1	chr2	227530321	227530430	1.67e-08	52.0857	79.2917	79.1429	50.6667	SE
LCOR	chr10	96944112	96944245	1.75e-08	226.571	236.458	11.1429	19.7917	SE
SUDS3	chr12	118387404	118387496	2.08e-08	34.5429	46.4167	148.086	102.417	SE
PREX1	chr20	48659919	48660061	2.19e-08	334.2	317.958	40.4857	59.0833	SE
G3BP2	chr4	75646337	75646456	2.23e-08	293.057	274.708	14.1714	24.875	SE
CNN2	chr19	1036066	1036246	2.44e-08	259.086	127.75	10.0571	12.0417	SE
PREX1	chr20	48658966	48660061	2.79e-08	334.571	318.542	40.4857	59.0833	SE
RELA	chr11	65658286	65658499	2.79e-08	144	135.75	6.54286	12.5833	SE
TMEM11	chr17	21208391	21211227	3.14e-08	16.7429	7.5	39.8286	48.8333	SE
MYL6	chr12	56159594	56159730	3.15e-08	693.314	357.667	152.429	137.5	SE
PDCD10	chr3	167697850	167697978	3.15e-08	21.2857	29.7083	128.714	102.083	SE
ARRB2	chr17	4720392	4720472	3.21e-08	366.286	305.333	34.5143	58.9583	SE
CHD4	chr12	6582136	6582281	3.25e-08	105.314	108.417	8.51429	18	SE
CD44	chr11	35198120	35198246	3.41e-08	14.3143	6.75	65.6	81.5833	SE
R3HDM4	chr19	901066	901546	3.49e-08	229.714	94.7917	17.5143	18.9583	SE
ITGA2B	chr17	44388765	44389015	3.81e-08	21.2857	14.75	155.514	50.9167	SE
ARHGAP9	chr12	57474874	57474973	3.82e-08	386.429	280.958	17.7714	22.3333	SE
TUFM	chr16	28845313	28845480	4.04e-08	327.057	226.042	29.8	34.7917	SE
MYL6	chr12	56159622	56159730	4.11e-08	652.743	338.833	152.429	137.5	SE
ITGA2B	chr17	44387950	44389015	4.57e-08	21.2286	14.6667	155.514	50.9167	SE
MYL6	chr12	56159588	56159730	4.62e-08	700.114	362.375	152.429	137.5	SE
JAK1	chr1	64882891	64883063	4.94e-08	41.8857	64.4167	130.771	143.208	SE
AAK1	chr2	69525968	69526159	5e-08	11.9143	20.9167	74.4571	74.1667	SE
KDM5C	chrX	53210675	53210857	5.02e-08	214.686	259.833	15.6571	31.5833	SE
MYL6	chr12	56159083	56159730	5.07e-08	702.114	363.417	152.429	137.5	SE
CUL4A	chr13	113243607	113243673	5.42e-08	8.11429	11.7917	97.6571	47.4167	SE
MYL6	chr12	56158807	56159730	5.57e-08	701.657	363.5	152.429	137.5	SE
MYL6	chr12	56159470	56159730	5.62e-08	701.857	363.958	152.429	137.5	SE
MYL6	chr12	56159497	56159730	6.21e-08	703.429	364.542	152.429	137.5	SE
MYL6	chr12	56158901	56159730	6.29e-08	702.457	364.333	152.429	137.5	SE
TMEM11	chr17	21211066	21211227	7e-08	17.2286	8.04167	39.8286	48.8333	SE
AAK1	chr2	69525968	69526103	7.12e-08	12.4857	21.6667	74.4571	74.1667	SE
MARK3	chr14	103491778	103492034	7.43e-08	60.0857	23.625	15.4286	20.7083	SE
MARK3	chr14	103490951	103492034	7.46e-08	60.0857	23.625	15.4286	20.7083	SE
MARK3	chr14	103487636	103492034	7.61e-08	60	23.625	15.4286	20.7083	SE
ARHGEF2	chr1	155965630	155965760	7.63e-08	58.7714	29.7083	20.8	32.5	SE
KDM5C	chrX	53210675	53210866	7.7e-08	189.257	225.583	15.6571	31.5833	SE
MARK3	chr14	103490981	103492034	7.93e-08	60	23.6667	15.4286	20.7083	SE
BLOC1S6	chr15	45597879	45598762	8.11e-08	12.9714	20.9167	52.2	40.6667	SE
HUWE1	chrX	53564573	53564722	8.28e-08	317.171	269.583	13.4857	19.0417	SE
MARK3	chr14	103487545	103492034	8.86e-08	60	23.7083	15.4286	20.7083	SE
PCM1	chr8	17962619	17963291	8.89e-08	217.829	267.583	18.8	42.9167	SE
ABR	chr17	1100636	1100735	8.96e-08	377.171	371.083	43.2571	61.5833	SE
PCM1	chr8	17963049	17963291	9.04e-08	217.8	267.542	18.8	42.9167	SE
LCOR	chr10	96943120	96944245	9.44e-08	206.571	216.5	11.1429	19.7917	SE
PTPN6	chr12	6957951	6958073	9.55e-08	221.4	179.5	16.8857	28	SE
PARP8	chr5	50760291	50760362	1e-07	242.457	291.042	25.4286	49.2083	SE
MARK3	chr14	103487378	103492034	1.01e-07	60.1143	24.0833	15.4286	20.7083	SE
PRPF6	chr20	64025938	64026058	1.01e-07	180.457	164	9.6	17.9583	SE
AAK1	chr2	69525968	69526339	1.01e-07	11.9429	20.8333	74.4571	74.1667	SE
ITGA2B	chr17	44388632	44389015	1.06e-07	21.3429	14.5417	155.514	50.9167	SE
BLOC1S6	chr15	45597879	45600115	1.22e-07	13.2	20.9167	52.2	40.6667	SE
AGFG1	chr2	227530334	227530430	1.24e-07	48.7714	73.0833	79.1429	50.6667	SE
MARK3	chr14	103490977	103492034	1.25e-07	60.2857	24.25	15.4286	20.7083	SE
SF3B3	chr16	70561629	70561784	1.26e-07	127	88.3333	13.1143	20.625	SE
SUPT6H	chr17	28670571	28670826	1.39e-07	6.45714	10.75	37.1714	25.5833	SE
PREX1	chr20	48659918	48664371	1.64e-07	302.714	296.708	40.4857	59.0833	SE
BLOC1S6	chr15	45597879	45601407	1.66e-07	13.1429	20.875	52.2	40.6667	SE
PREX1	chr20	48659918	48660082	1.68e-07	302.943	297.042	40.4857	59.0833	SE
PREX1	chr20	48659918	48660179	1.68e-07	302.6	296.708	40.4857	59.0833	SE
PREX1	chr20	48659918	48660286	1.68e-07	302.6	296.708	40.4857	59.0833	SE
PTPN6	chr12	6957983	6958073	1.69e-07	192	158.292	16.8857	28	SE
PREX1	chr20	48659918	48664569	1.69e-07	302.6	296.75	40.4857	59.0833	SE
KDM5C	chrX	53210675	53210781	1.7e-07	157.743	190	15.6571	31.5833	SE
PREX1	chr20	48659918	48660283	1.72e-07	302.571	296.958	40.4857	59.0833	SE
PREX1	chr20	48659918	48660184	1.79e-07	302.629	297.25	40.4857	59.0833	SE
PREX1	chr20	48659918	48664540	1.79e-07	302.571	297.125	40.4857	59.0833	SE
AAK1	chr2	69525968	69526627	1.79e-07	12.0286	20.75	74.4571	74.1667	SE
NCL	chr2	231455827	231456136	1.85e-07	104.943	104.792	14.1714	25.5417	SE
HIPK3	chr11	33348677	33348818	1.87e-07	219.371	161.542	12.3714	16.625	SE
HDLBP	chr2	241238648	241238778	1.88e-07	120.914	69.5	15.0286	18.625	SE
DOCK8	chr9	433903	433975	1.92e-07	184.4	153.417	10.8571	16.5417	SE
COPS3	chr17	17247394	17247560	1.94e-07	150.057	98.375	5.28571	7.625	SE
HDLBP	chr2	241238648	241238783	2.02e-07	123.143	70.9167	15.0286	18.625	SE
SEPN1	chr1	25802015	25802117	2.05e-07	16.0286	5.41667	50.6	35.2917	SE
PREX1	chr20	48659918	48660147	2.09e-07	302.743	298.542	40.4857	59.0833	SE
IKBKG	chrX	154542897	154547745	2.11e-07	89.7714	91.4167	30.2571	11.8333	SE
HIPK3	chr11	33348559	33348818	2.12e-07	219.714	161.792	12.3714	16.625	SE
ATP11B	chr3	182829922	182830002	2.15e-07	37.1143	62.25	72.4286	63	SE
HIPK3	chr11	33348537	33348818	2.18e-07	219.543	161.625	12.3714	16.625	SE
AGFG1	chr2	227528690	227530430	2.25e-07	59.0857	87.875	79.1429	50.6667	SE
HIPK3	chr11	33348493	33348818	2.27e-07	219.486	161.708	12.3714	16.625	SE
BLOC1S6	chr15	45597879	45597996	2.33e-07	11.4	18.2917	52.2	40.6667	SE
TNIP1	chr5	151080323	151080359	2.42e-07	34.0571	60.4583	128.914	91	SE
SUPT6H	chr17	28670571	28673280	2.61e-07	5.51429	8.83333	37.1714	25.5833	SE
PTPN6	chr12	6957918	6959383	2.76e-07	113.114	86.9167	16.8857	28	SE
PPP1R9B	chr17	50139428	50139601	2.9e-07	429.829	316.625	40.7143	45.9583	SE
NCOR2	chr12	124456553	124457162	2.91e-07	20.0857	10.9167	52.3143	68.9167	SE
HIPK3	chr11	33348576	33348818	3.03e-07	220.914	164.042	12.3714	16.625	SE
ANXA11	chr10	80166082	80170915	3.04e-07	114.429	76.1667	20.4857	25.125	SE
HDLBP	chr2	241238648	241238802	3.05e-07	125.686	72.5833	15.0286	18.625	SE
SUDS3	chr12	118381760	118381834	3.1e-07	7.08571	8.875	75.3714	27.6667	SE
PTPN6	chr12	6957918	6959580	3.11e-07	112.829	86.625	16.8857	28	SE
MBTPS1	chr16	84074596	84074741	3.14e-07	66.4	52.9583	22.8286	35.2083	SE
HDLBP	chr2	241238648	241238835	3.16e-07	125.486	72.625	15.0286	18.625	SE
PTPN6	chr12	6957918	6958072	3.16e-07	112.914	86.6667	16.8857	28	SE
ARHGAP9	chr12	57474874	57474968	3.31e-07	283.914	200.042	17.7714	22.3333	SE
BIRC6	chr2	32477367	32477583	3.46e-07	64	58.6667	20.1714	40.4167	SE
HDLBP	chr2	241238648	241238751	3.55e-07	109.514	64.75	15.0286	18.625	SE
ANXA11	chr10	80170799	80170915	3.57e-07	109.086	73.3333	20.4857	25.125	SE
PTPN6	chr12	6957918	6959361	3.67e-07	112.914	86.7083	16.8857	28	SE
PTPN6	chr12	6957918	6958733	3.87e-07	112.857	87.0417	16.8857	28	SE
HIPK3	chr11	33348697	33348818	3.87e-07	200.8	149.583	12.3714	16.625	SE
NBEAL2	chr3	46998066	46998226	4.11e-07	330.143	328.542	32.6286	65.7083	SE
ITGA5	chr12	54403624	54403779	4.29e-07	233.8	235.208	7.97143	14.0833	SE
PRKCA	chr17	66513335	66514466	4.29e-07	12	18.625	59.7429	50.625	SE
ATP6V0E1	chr5	172986599	172986760	4.32e-07	24.8286	31.2917	186.514	150.917	SE
RNF10	chr12	120565071	120565117	4.36e-07	50.7143	20.75	5.45714	8.79167	SE
BIRC6	chr2	32477367	32478155	4.49e-07	41.7143	36.5833	20.1714	40.4167	SE
MYL6	chr12	56159586	56159724	4.63e-07	1026.11	603.625	152.429	137.5	SE
KIAA0100	chr17	28628264	28628559	4.81e-07	138.6	104.417	17.4571	26.9167	SE
TANK	chr2	161159989	161160484	4.85e-07	13.1429	9.625	28	53.7917	SE
MYO1G	chr7	44970591	44970733	5e-07	407.114	361.667	38.7429	61.25	SE
NCOR2	chr12	124457114	124457162	5.23e-07	18.3429	9.45833	52.3143	68.9167	SE
XPO7	chr8	21990810	21990919	5.24e-07	187.743	93.5	13.1714	17.25	SE
HCK	chr20	32073718	32073818	5.54e-07	265.657	195.958	8.02857	17.2917	SE
SUDS3	chr12	118380731	118381834	5.61e-07	7.6	8.375	75.3714	27.6667	SE
NCF2	chr1	183574382	183574621	5.75e-07	1246.74	1147.75	54.2857	75.75	SE
MYO1G	chr7	44970591	44971117	6.16e-07	409.543	363.625	38.7429	61.25	SE
DEDD	chr1	161122984	161123221	6.2e-07	57.1714	50	5.97143	11.6667	SE
ARRB2	chr17	4718218	4718345	6.2e-07	292.6	216.792	71.5714	88.0833	SE
MYO1G	chr7	44964944	44965089	6.56e-07	362.8	354.667	22.5714	33.375	SE
ABR	chr17	1100636	1100734	6.64e-07	323.429	313.083	43.2571	61.5833	SE
MYO1G	chr7	44970591	44970737	6.65e-07	412.857	369.833	38.7429	61.25	SE
FLNA	chrX	154357250	154357274	6.88e-07	802.4	647.833	2444.34	1326.17	SE
DEDD	chr1	161123077	161123221	7.03e-07	57.2	49.875	5.97143	11.6667	SE
DDX3X	chrX	41347314	41347451	7.11e-07	219.743	266.708	10.9714	21.7917	SE
DDX3X	chrX	41347311	41347451	7.26e-07	228.657	280.25	10.9714	21.7917	SE
AGTPBP1	chr9	85660935	85660973	7.56e-07	92.4571	85.0833	12.1714	21.5	SE
DHX38	chr16	72098926	72099044	7.92e-07	12.2571	8.54167	5.68571	10	SE
UBR4	chr1	19096872	19097280	8.12e-07	56.2571	48.2083	9.22857	16.5417	SE
NQO2	chr6	3002049	3002286	8.16e-07	7.71429	10.4583	95.6	57.9167	SE
BPTF	chr17	67891846	67892034	8.29e-07	131.8	126.833	34.4	52.9167	SE
TOPBP1	chr3	133654343	133654429	8.35e-07	6.8	11.4167	42.3143	35.25	SE
RPS6KB2	chr11	67433125	67433216	8.94e-07	109.743	73.7083	18.6857	23.8333	SE
RBM3	chrX	48575560	48576083	9.01e-07	264.286	272.792	13.6571	23.9583	SE
HNRNPM	chr19	8462527	8462581	9.14e-07	163.4	141.083	15.2857	22.4583	SE
SUDS3	chr12	118380751	118381834	9.25e-07	7.05714	7.79167	75.3714	27.6667	SE
MBTPS1	chr16	84074596	84075656	9.63e-07	47.6	38.8333	22.8286	35.2083	SE
CEP350	chr1	180054414	180054502	9.67e-07	67.1429	67.375	5	10.0833	SE
RBM3	chrX	48575560	48576009	1.02e-06	263.714	272.583	13.6571	23.9583	SE
ARHGAP9	chr12	57474874	57475114	1.04e-06	292.543	206.833	17.7714	22.3333	SE
ARHGAP9	chr12	57474874	57475178	1.04e-06	292.8	207.125	17.7714	22.3333	SE
RBM3	chrX	48575560	48575966	1.04e-06	263.6	272.5	13.6571	23.9583	SE
RBM3	chrX	48575560	48575921	1.05e-06	263.686	272.625	13.6571	23.9583	SE
ARHGAP9	chr12	57474874	57475087	1.07e-06	292.6	207.042	17.7714	22.3333	SE
DENND3	chr8	141151618	141151837	1.11e-06	110.343	110.667	12.5429	21.875	SE
BPTF	chr17	67891843	67892034	1.14e-06	139.029	134.75	34.4	52.9167	SE
GATAD2A	chr19	19501968	19502043	1.17e-06	133.086	116.875	11.7714	18.5833	SE
KIAA0100	chr17	28628264	28628514	1.2e-06	113.629	86.375	17.4571	26.9167	SE
PPIA	chr7	44799391	44799480	1.22e-06	186	155.667	48.7429	70.3333	SE
SIPA1	chr11	65645865	65645957	1.22e-06	121.171	98.1667	5.2	9.16667	SE
IQGAP2	chr5	76556910	76556954	1.23e-06	7.37143	11.5	57.5714	44.375	SE
FGR	chr1	27614487	27614583	1.26e-06	272.429	221.458	27.6	43.375	SE
PPIA	chr7	44799391	44801137	1.28e-06	198.943	163.958	48.7429	70.3333	SE
C1orf43	chr1	154219835	154219960	1.28e-06	24.2	13.3333	70.7429	71.875	SE
DENND3	chr8	141150097	141151837	1.29e-06	109.857	110.583	12.5429	21.875	SE
PAPD7	chr5	6714863	6715119	1.3e-06	6.51429	12.2083	43.7143	42.5	SE
FGR	chr1	27614446	27614583	1.32e-06	307.086	245.333	27.6	43.375	SE
PPIA	chr7	44799391	44799871	1.33e-06	199.543	164.417	48.7429	70.3333	SE
SIK3	chr11	116954043	116954738	1.35e-06	76.9429	66.5833	6.37143	12.5417	SE
TAP1	chr6	32848989	32849118	1.38e-06	138.743	165.333	19.0857	42.25	SE
PPIA	chr7	44799391	44799880	1.4e-06	199.2	164.542	48.7429	70.3333	SE
SIK3	chr11	116954043	116954734	1.4e-06	76.7429	66.625	6.37143	12.5417	SE
DENND3	chr8	141150285	141151837	1.4e-06	109.314	110.125	12.5429	21.875	SE
RELA	chr11	65656605	65658499	1.47e-06	86.4286	81.6667	6.54286	12.5833	SE
SIK3	chr11	116954043	116956792	1.52e-06	76.8571	66.7083	6.37143	12.5417	SE
SBDSP1	chr7	72830691	72830821	1.53e-06	104.771	153.333	15.1429	10.8333	SE
LILRA2	chr19	54574300	54574582	1.54e-06	316.514	206.833	17.5143	19.7917	SE
RELA	chr11	65656731	65658499	1.57e-06	87.6857	83.75	6.54286	12.5833	SE
SIPA1	chr11	65645830	65645957	1.57e-06	126.8	101.292	5.2	9.16667	SE
MARCH6	chr5	10426389	10426522	1.65e-06	65.9143	49.6667	10.8	17.5	SE
LILRA2	chr19	54574442	54574582	1.68e-06	305.486	198.542	17.5143	19.7917	SE
DENND3	chr8	141150696	141151837	1.69e-06	109.6	111	12.5429	21.875	SE
RELA	chr11	65656609	65658499	1.69e-06	88.0286	84.3333	6.54286	12.5833	SE
RALB	chr2	120280834	120280907	1.73e-06	15.4857	21.9167	107.743	80.875	SE
GRK6	chr5	177431994	177432104	1.8e-06	87.8286	61.0833	57.8286	85	SE
IL2RG	chrX	71108598	71108723	1.81e-06	31.7429	29.4583	21.1714	40.2917	SE
SOD2	chr6	159685254	159688242	1.82e-06	232.2	318.667	13.7143	29.5417	SE
ABR	chr17	1100636	1102027	1.87e-06	339.914	328.042	43.2571	61.5833	SE
FGR	chr1	27614055	27614583	1.92e-06	308.8	247	27.6	43.375	SE
FGR	chr1	27614247	27614583	1.92e-06	308.8	246.917	27.6	43.375	SE
ANXA5	chr4	121684676	121684771	1.92e-06	163.771	147.292	9.4	15.75	SE
SBDSP1	chr7	72830691	72830825	1.95e-06	95.9429	141.875	15.1429	10.8333	SE
FGR	chr1	27614337	27614583	1.99e-06	308.857	247.25	27.6	43.375	SE
SUDS3	chr12	118381764	118381834	2.03e-06	6.65714	7.875	75.3714	27.6667	SE
PPIA	chr7	44799391	44800543	2.08e-06	202.771	169.708	48.7429	70.3333	SE
TXNL1	chr18	56625933	56626266	2.08e-06	28.1143	40.125	74.3714	58.0417	SE
LILRA2	chr19	54574353	54574582	2.09e-06	306.571	199.375	17.5143	19.7917	SE
LILRA2	chr19	54574373	54574582	2.1e-06	306.543	199.292	17.5143	19.7917	SE
DHX38	chr16	72098926	72099045	2.11e-06	72.1429	59.4167	5.68571	10	SE
CFP	chrX	47627480	47627641	2.14e-06	124.229	101.333	5.65714	10.2917	SE
LILRA2	chr19	54574060	54574582	2.18e-06	306.314	199.292	17.5143	19.7917	SE
CFP	chrX	47627466	47627641	2.2e-06	124.371	101.417	5.65714	10.2917	SE
IL2RG	chrX	71108598	71108693	2.31e-06	27.5714	24.7917	21.1714	40.2917	SE
LILRA2	chr19	54574415	54574582	2.36e-06	307	199.958	17.5143	19.7917	SE
MYO1F	chr19	8541905	8541991	2.38e-06	563.914	439.75	69.8571	89.4583	SE
KDM6A	chrX	45106541	45106713	2.46e-06	7.77143	16.2083	24	24.9583	SE
SIPA1	chr11	65645817	65645957	2.6e-06	126.657	101.333	5.2	9.16667	SE
FYN	chr6	111699514	111699670	2.78e-06	73	51.2083	17.8857	27.8333	SE
HSP90B1	chr12	103932280	103932418	2.82e-06	185.771	171.75	8.22857	14.6667	SE
RBL2	chr16	53479200	53479225	2.92e-06	116.743	100.417	7.05714	12.625	SE
HSP90B1	chr12	103932278	103932418	3.06e-06	189.686	176.708	8.22857	14.6667	SE
NBEAL2	chr3	46998049	46998226	3.17e-06	248.657	244.042	32.6286	65.7083	SE
ATP6V0E1	chr5	172986642	172986760	3.17e-06	22.6286	28.0417	186.514	150.917	SE
NBEAL2	chr3	46998021	46998226	3.26e-06	248.514	243.875	32.6286	65.7083	SE
EIF4G1	chr3	184317746	184319801	3.46e-06	96.3714	85.25	11.9714	17.9167	SE
SIPA1	chr11	65645807	65645957	3.46e-06	126.686	101.458	5.2	9.16667	SE
EIF4G1	chr3	184317749	184319801	3.48e-06	96.3714	85.1667	11.9714	17.9167	SE
BRK1	chr3	10118905	10118970	3.65e-06	60.4857	67.875	328.057	248.083	SE
SNX10	chr7	26352932	26354184	3.67e-06	5.68571	9.75	59.9143	56.4583	SE
ATP9B	chr18	79176812	79179102	3.68e-06	12.6571	9.16667	9.25714	19.5833	SE
EPRS	chr1	220025131	220025258	3.68e-06	145.886	117.917	5.54286	8.70833	SE
RAF1	chr3	12600151	12600267	4.12e-06	90.2	89.2083	6.8	12.25	SE
WNK1	chr12	879572	880031	4.13e-06	22.7714	7.375	80.1714	60.25	SE
MYO9B	chr19	17145396	17145496	4.18e-06	214.171	221.208	12.2571	21.4167	SE
MAPK1	chr22	21788693	21788808	4.36e-06	127.857	72	5.25714	6.83333	SE
HSP90B1	chr12	103931710	103932418	4.46e-06	190.057	178.25	8.22857	14.6667	SE
ATG9A	chr2	219227921	219228053	4.57e-06	69.3714	36.4167	7.97143	11.1667	SE
TANK	chr2	161159989	161160486	4.59e-06	37.9714	38.1667	28	53.7917	SE
LMTK2	chr7	98137314	98137442	4.99e-06	67.5714	96	5.85714	13.6667	SE
HUWE1	chrX	53564573	53564636	4.99e-06	141.143	121.333	13.4857	19.0417	SE
TANK	chr2	161158463	161160484	5.02e-06	12.9429	10.0833	28	53.7917	SE
SUPT6H	chr17	28670571	28671231	5.29e-06	18.2	24.8333	37.1714	25.5833	SE
ZBTB44	chr11	130236109	130236216	5.57e-06	10.3143	12.5833	73.6286	38.3333	SE
FMNL1	chr17	45245618	45245733	5.69e-06	135.6	114.792	34.6286	49.6667	SE
SMARCC2	chr12	56171678	56171937	5.84e-06	87.8571	64.4167	17.1429	26.0417	SE
NQO2	chr6	3002049	3002451	6.17e-06	6.74286	8.83333	95.6	57.9167	SE
CSF2RB	chr22	36936548	36936652	6.36e-06	99.6571	100.25	17.9143	32.9583	SE
KCTD20	chr6	36474788	36475062	6.53e-06	46.3714	28.4167	6.14286	10.625	SE
TUFM	chr16	28845313	28845474	6.53e-06	171.4	113.833	29.8	34.7917	SE
EIF4G1	chr3	184319688	184319801	6.71e-06	96.5714	88.0417	11.9714	17.9167	SE
GRK6	chr5	177432010	177432107	6.72e-06	99.0286	76.375	57.8286	85	SE
SUDS3	chr12	118380727	118381834	6.72e-06	7.37143	7.70833	75.3714	27.6667	SE
NDFIP1	chr5	142137733	142137800	6.96e-06	34.2857	22.5	73.7429	99.7083	SE
ATP2C1	chr3	130980581	130980679	7.44e-06	99.3143	68.3333	7.25714	10.2917	SE
MORF4L1	chr15	78894029	78894230	8.08e-06	224.457	244.542	18.7714	30.1667	SE
MORF4L1	chr15	78894045	78894230	8.08e-06	224.457	244.583	18.7714	30.1667	SE
INPPL1	chr11	72238041	72238175	8.36e-06	98.4571	78.25	9.42857	13.8333	SE
NQO2	chr6	3002049	3004139	8.44e-06	6.8	8.83333	95.6	57.9167	SE
GRK6	chr5	177431975	177432107	8.64e-06	127.571	99.2917	57.8286	85	SE
MBD2	chr18	54187713	54187837	8.65e-06	8.62857	15.7917	50.3429	46.8333	SE
TANK	chr2	161158463	161160486	8.96e-06	37.7714	38.625	28	53.7917	SE
ATP9B	chr18	79176812	79176948	9.42e-06	13.1714	9.91667	9.25714	19.5833	SE
GRK6	chr5	177431620	177432107	9.45e-06	127.971	99.4167	57.8286	85	SE
GRK6	chr5	177431624	177432107	9.89e-06	127.971	99.75	57.8286	85	SE
GRK6	chr5	177431917	177432107	1.05e-05	127.8	99.8333	57.8286	85	SE
CD44	chr11	35211245	35211449	1.06e-05	77.9143	51.6667	6.74286	12.9167	SE
HIPK1	chr1	113952765	113954721	1.09e-05	44.5714	36.2917	30.9714	50.8333	SE
NKAP	chrX	119938729	119938810	1.1e-05	97.8571	91.6667	6.28571	10.4167	SE
NDFIP1	chr5	142137733	142138367	1.13e-05	68.6	46.125	73.7429	99.7083	SE
SMARCC1	chr3	47676628	47676760	1.14e-05	38.6	34	6.31429	10.125	SE
CXXC1	chr18	50284719	50284839	1.14e-05	139.8	113.5	6.4	9.25	SE
SMARCC1	chr3	47676628	47676782	1.16e-05	59.7714	56.8333	6.31429	10.125	SE
IL17RA	chr22	17103498	17103577	1.16e-05	221.143	154.708	14	15.625	SE
GNAS	chr20	58898940	58898985	1.19e-05	110.229	71.1667	5.57143	7.16667	SE
PABPC1	chr8	100715470	100715620	1.28e-05	59.5714	66.4583	10.9429	22.1667	SE
NCL	chr2	231456009	231456159	1.28e-05	154.429	175.5	14.1714	25.5417	SE
SEC14L1	chr17	77196201	77199595	1.3e-05	138.857	100.542	108.771	142.917	SE
PTPRJ	chr11	48146592	48146963	1.3e-05	123.543	76.875	5.08571	6.79167	SE
MADD	chr11	47286432	47286534	1.38e-05	217.743	204.375	9.85714	15.4167	SE
USP39	chr2	85645813	85645899	1.45e-05	13.4286	16.8333	94.4286	74.6667	SE
CAST	chr5	96729130	96729209	1.48e-05	216.457	182.75	19.2857	24.625	SE
SRPR	chr11	126268002	126268086	1.5e-05	127.657	95.2083	10.6	15.2083	SE
SEC14L1	chr17	77196201	77199365	1.53e-05	139.029	101.125	108.771	142.917	SE
SEC14L1	chr17	77196201	77196310	1.55e-05	134.114	96.6667	108.771	142.917	SE
SIK3	chr11	116949713	116954107	1.57e-05	62.0857	54.2083	6.37143	12.5417	SE
G3BP2	chr4	75646337	75646911	1.61e-05	185.771	175.792	14.1714	24.875	SE
ATP2C1	chr3	130980585	130980679	1.62e-05	92.2571	63.0417	7.25714	10.2917	SE
TYK2	chr19	10378213	10378426	1.62e-05	123.057	120	5.45714	9.45833	SE
PTPN6	chr12	6955150	6955274	1.67e-05	221.543	186.292	19.7429	28.9167	SE
CEP350	chr1	180054414	180056632	1.69e-05	38.6571	34.75	5	10.0833	SE
RIOK3	chr18	23467398	23469630	1.69e-05	271.543	163.542	15.6286	18.4167	SE
PABPC1	chr8	100715470	100715600	1.71e-05	58.8	66.125	10.9429	22.1667	SE
SORL1	chr11	121570156	121570270	1.71e-05	226.743	202.5	22.3429	32.5	SE
ATG9A	chr2	219227921	219228079	1.72e-05	48.2286	23.9583	7.97143	11.1667	SE
IL2RG	chrX	71108620	71108695	1.77e-05	16.0286	13.6667	21.1714	40.2917	SE
DDX3X	chrX	41346858	41347012	1.78e-05	132.057	158.875	10.9714	21.7917	SE
IL2RG	chrX	71108503	71108695	1.79e-05	54.9714	55.6667	21.1714	40.2917	SE
CEP350	chr1	180054414	180057958	1.81e-05	38.5143	34.9167	5	10.0833	SE
MYO9B	chr19	17145396	17148441	1.88e-05	214.686	221.708	12.2571	21.4167	SE
CAST	chr5	96729120	96729209	1.96e-05	216.457	182.75	19.2857	24.625	SE
MYO9B	chr19	17145396	17148561	1.99e-05	214.457	221.708	12.2571	21.4167	SE
STRAP	chr12	15883540	15883676	2.02e-05	178.343	133.125	17.6857	22.4583	SE
SCFD1	chr14	30670272	30670395	2.12e-05	256.2	250.458	18.2	27.5417	SE
CSF2RB	chr22	36936407	36936652	2.14e-05	55.3143	50.875	17.9143	32.9583	SE
MYO9B	chr19	17145396	17149117	2.14e-05	214.457	222.042	12.2571	21.4167	SE
HIPK1	chr1	113954650	113954770	2.19e-05	514.114	383.958	87.4857	103.167	SE
KIAA0100	chr17	28615663	28615798	2.24e-05	130.543	95.8333	10.9714	14.9583	SE
YARS	chr1	32797591	32797638	2.25e-05	10	16.9583	42.1429	43.0833	SE
DCAF11	chr14	24116916	24117044	2.33e-05	265.714	155.5	25.1714	34.625	SE
HIPK1	chr1	113952765	113955464	2.34e-05	42.9143	35.0417	30.9714	50.8333	SE
SF1	chr11	64773429	64773505	2.4e-05	368.857	337.833	34.6857	52.375	SE
GBF1	chr10	102363255	102363396	2.5e-05	32.8857	21.625	9.97143	17.2083	SE
RSRC1	chr3	158225656	158225733	2.59e-05	9.91429	12.4583	109.8	73.4167	SE
SBDSP1	chr7	72830690	72830813	2.6e-05	88.8857	117.875	15.1429	10.8333	SE
SBDSP1	chr7	72830699	72830813	2.62e-05	67.4857	91.4583	15.1429	10.8333	SE
HLA-B	chr6	31355106	31355209	2.66e-05	1285.37	1324.38	92.9429	194.75	SE
SBDSP1	chr7	72830692	72830813	2.68e-05	72.6571	98.0417	15.1429	10.8333	SE
DEDD	chr1	161123074	161123230	2.78e-05	46.5143	40.125	5.97143	11.6667	SE
RNF213	chr17	80385038	80385169	2.83e-05	95.3429	103.833	52	104.583	SE
NCOR2	chr12	124453335	124457162	2.85e-05	20.6	12.4583	52.3143	68.9167	SE
RNPEP	chr1	201989382	201989531	2.91e-05	211.057	148.875	5.91429	8.08333	SE
HLA-B	chr6	31355106	31355221	3.01e-05	1340.23	1386.29	92.9429	194.75	SE
INPPL1	chr11	72237965	72238175	3.06e-05	85.7714	68.625	9.42857	13.8333	SE
MYO1G	chr7	44964945	44965089	3.08e-05	139.171	130.5	22.5714	33.375	SE
UBAP2L	chr1	154224412	154225213	3.08e-05	200.771	192	16.2571	23.7083	SE
MYO1G	chr7	44964933	44965089	3.11e-05	139.4	130.583	22.5714	33.375	SE
CAST	chr5	96729100	96729209	3.26e-05	216.8	183	19.2857	24.625	SE
RELA	chr11	65658286	65658602	3.48e-05	58.2	54.9583	6.54286	12.5833	SE
EIF4G2	chr11	10806818	10806885	3.49e-05	144.343	142.333	14.7429	22.9583	SE
IL6ST	chr5	55959625	55959671	3.53e-05	54.5143	80.75	151.543	165.833	SE
EIF4G2	chr11	10806817	10806885	3.55e-05	144.4	142.292	14.7429	22.9583	SE
RAF1	chr3	12600151	12600288	3.6e-05	74.1429	75.5833	6.8	12.25	SE
NUPL1	chr13	25319325	25319350	3.61e-05	21.4857	12.4167	9.77143	12.625	SE
TTYH3	chr7	2647958	2648054	3.64e-05	115.2	75.75	9.28571	14.625	SE
MECP2	chrX	154056940	154058566	3.64e-05	10.8	17.2917	32.2286	27.2083	SE
DEDD	chr1	161123074	161123174	3.69e-05	44.4286	38.75	5.97143	11.6667	SE
WARS	chr14	100365953	100369258	3.76e-05	45.3143	52.4583	15.4857	8.79167	SE
AFF1	chr4	87132270	87132408	3.79e-05	91.2571	56.7917	12.4857	16.0833	SE
CANX	chr5	179723659	179723709	3.79e-05	211.486	151.75	21.2286	25.1667	SE
TUFM	chr16	28845319	28845480	3.8e-05	155.714	112.542	29.8	34.7917	SE
UBE2D2	chr5	139562243	139562407	3.82e-05	19.4286	24.4167	65.4571	48.5417	SE
ARHGAP15	chr2	143436890	143437042	3.86e-05	176.4	189.5	13.2	26.0833	SE
GNAS	chr20	58892821	58895684	3.9e-05	116.486	72.375	5.57143	7.16667	SE
LMTK2	chr7	98137335	98137442	3.91e-05	46.0571	66.7083	5.85714	13.6667	SE
SMCHD1	chr18	2778168	2778239	3.97e-05	196.6	278.333	53.6571	94.8333	SE
RAF1	chr3	12600151	12600293	4.01e-05	74.1143	75.5833	6.8	12.25	SE
CSDE1	chr1	114730507	114730648	4.05e-05	258.743	244.125	59.7143	84.625	SE
EIF4G2	chr11	10806806	10806885	4.06e-05	145.143	142.625	14.7429	22.9583	SE
TAP1	chr6	32848989	32849159	4.14e-05	94.1714	111.167	19.0857	42.25	SE
HLA-B	chr6	31355106	31355160	4.17e-05	855.2	883.208	92.9429	194.75	SE
PPP4R3B	chr2	55591516	55591695	4.17e-05	5.71429	10.3333	32.5714	32.4583	SE
HLA-B	chr6	31355106	31355163	4.21e-05	869.8	896.208	92.9429	194.75	SE
FGR	chr1	27617192	27619122	4.28e-05	220.286	155.125	43.9429	58.875	SE
HIPK1	chr1	113952765	113952889	4.28e-05	128.371	136.375	30.9714	50.8333	SE
BRWD3	chrX	80731087	80731211	4.28e-05	21.5714	30.5833	45.8286	32.5	SE
FGR	chr1	27617192	27620984	4.3e-05	220.171	154.917	43.9429	58.875	SE
CYTH1	chr17	78702537	78705716	4.32e-05	124.057	120.75	213.571	288.625	SE
SBDSP1	chr7	72830681	72830813	4.33e-05	90.4571	118.375	15.1429	10.8333	SE
FGR	chr1	27617192	27619759	4.35e-05	220.171	154.917	43.9429	58.875	SE
SUPT6H	chr17	28668084	28671231	4.49e-05	13.2286	16.3333	37.1714	25.5833	SE
DNM2	chr19	10796060	10798570	4.5e-05	35.5429	23.125	9.88571	14.875	SE
UBP1	chr3	33408715	33408797	4.56e-05	49.6	61.0833	49.3429	35.1667	SE
WARS	chr14	100365474	100369258	4.62e-05	44.9714	51.4583	15.4857	8.79167	SE
GNAS	chr20	58892630	58895684	4.79e-05	117.457	73.6667	5.57143	7.16667	SE
CSDE1	chr1	114730479	114730648	4.8e-05	257.086	242.167	59.7143	84.625	SE
ANXA11	chr10	80168968	80169380	4.81e-05	132.4	90	7.17143	9.91667	SE
WARS	chr14	100368373	100369258	4.82e-05	44.6857	51.2083	15.4857	8.79167	SE
CSDE1	chr1	114730116	114730648	4.83e-05	257.029	242.125	59.7143	84.625	SE
SERP1	chr3	150545702	150545778	4.83e-05	209.8	210.208	16.3429	26.0417	SE
EIF4G2	chr11	10806795	10806885	4.86e-05	146.2	144.083	14.7429	22.9583	SE
ANXA11	chr10	80168968	80169357	4.97e-05	132.257	89.9583	7.17143	9.91667	SE
DNM2	chr19	10796060	10797955	5.09e-05	35.7143	23.2083	9.88571	14.875	SE
DDX3X	chrX	41346858	41347454	5.09e-05	102.629	115.375	10.9714	21.7917	SE
HDAC5	chr17	44085021	44085155	5.11e-05	74.3143	61.0833	9.22857	15.9583	SE
ATP2C1	chr3	130980181	130980679	5.13e-05	95.9143	65.7917	7.25714	10.2917	SE
SUZ12	chr17	31975481	31975713	5.19e-05	66	52.5	7.8	13.2083	SE
CCNDBP1	chr15	43186015	43186233	5.29e-05	103.229	54.9583	16.4	21.9583	SE
SUPT6H	chr17	28670571	28670673	5.34e-05	6.97143	9.875	37.1714	25.5833	SE
RAB18	chr10	27526827	27526889	5.47e-05	78.5429	73.2083	5.77143	9.41667	SE
MTCH1	chr6	36981587	36981672	5.48e-05	162.2	184.708	29.8286	53.1667	SE
SAR1A	chr10	70162689	70162876	5.5e-05	12.7714	21.0833	13.7429	9.66667	SE
FGR	chr1	27617192	27619173	5.57e-05	230.029	169.75	43.9429	58.875	SE
WDR59	chr16	74917928	74918008	5.75e-05	66.7429	44.0833	7.57143	9.95833	SE
NIPBL	chr5	36982164	36982222	5.79e-05	13.3429	9.16667	92.7714	125.875	SE
SAR1A	chr10	70162689	70165819	5.85e-05	12.6857	20.8333	13.7429	9.66667	SE
SDAD1	chr4	75974075	75974133	5.95e-05	25.0286	20.4167	6.14286	13.25	SE
ATP2C1	chr3	130978142	130980679	5.97e-05	95.9714	66.125	7.25714	10.2917	SE
FAM192A	chr16	57174714	57175590	5.99e-05	5.25714	7.75	36.2	26.5833	SE
FAM192A	chr16	57174714	57178532	5.99e-05	5.25714	7.75	36.2	26.5833	SE
FAM192A	chr16	57174714	57179129	5.99e-05	5.25714	7.75	36.2	26.5833	SE
TINF2	chr14	24241889	24241994	6.1e-05	101.371	68.7917	29.8286	41.3333	SE
ARID4A	chr14	58306021	58306112	6.23e-05	103.286	114.917	6.51429	12.4167	SE
HLA-B	chr6	31355106	31355251	6.26e-05	1388.54	1427.12	92.9429	194.75	SE
C1orf162	chr1	111477725	111477775	6.38e-05	537.343	518.708	65.2571	81.5	SE
SAR1A	chr10	70162689	70167525	6.47e-05	12.7429	20.8333	13.7429	9.66667	SE
DNM2	chr19	10796060	10799316	6.49e-05	35.5714	23.3333	9.88571	14.875	SE
UBAP2L	chr1	154225105	154225213	6.49e-05	175.629	170.542	16.2571	23.7083	SE
CAST	chr5	96728160	96729209	6.54e-05	217.857	183.333	19.2857	24.625	SE
CANX	chr5	179723659	179723777	6.54e-05	259.714	184.708	21.2286	25.1667	SE
HLA-B	chr6	31355106	31355257	6.64e-05	1389.2	1431.33	92.9429	194.75	SE
SAR1A	chr10	70162689	70166822	6.72e-05	12.7143	20.8333	13.7429	9.66667	SE
CAST	chr5	96728137	96729209	6.73e-05	217.771	183.5	19.2857	24.625	SE
UBP1	chr3	33404521	33408797	6.81e-05	53.9429	65.7917	49.3429	35.1667	SE
ADAM8	chr10	133263687	133263785	6.92e-05	200.829	230.542	26.3143	47	SE
SUPT6H	chr17	28668981	28671231	6.92e-05	13.0857	16.0833	37.1714	25.5833	SE
ETV6	chr12	11825643	11828609	6.95e-05	41.0286	69.0833	34.6857	28.8333	SE
HLA-B	chr6	31355106	31355260	6.97e-05	1388.11	1427	92.9429	194.75	SE
GRK6	chr5	177433346	177433409	6.98e-05	80.8286	63.2917	51.7714	79.1667	SE
DOCK8	chr9	433920	433975	7.03e-05	118.857	103.583	10.8571	16.5417	SE
HDAC3	chr5	141634810	141634953	7.1e-05	111.714	89.9583	5.82857	9	SE
ETV6	chr12	11825643	11827448	7.1e-05	41.2	69.3333	34.6857	28.8333	SE
UBP1	chr3	33408610	33408797	7.13e-05	54.0286	65.8333	49.3429	35.1667	SE
ETV6	chr12	11825643	11829597	7.13e-05	41.0857	69.0833	34.6857	28.8333	SE
ETV6	chr12	11825643	11826705	7.16e-05	41.1143	69.1667	34.6857	28.8333	SE
ANP32A	chr15	68782973	68783053	7.18e-05	189.286	184.792	15.7714	24.1667	SE
ETV6	chr12	11825643	11826596	7.18e-05	41.0857	69.0833	34.6857	28.8333	SE
SMARCC1	chr3	47701277	47701419	7.35e-05	175.057	162.417	7.25714	10.5417	SE
ETV6	chr12	11825643	11825713	7.35e-05	40.1714	68	34.6857	28.8333	SE
SMARCC1	chr3	47701277	47704909	7.56e-05	175.029	162.375	7.25714	10.5417	SE
ETV6	chr12	11825643	11829362	7.63e-05	41.2	69	34.6857	28.8333	SE
ETV6	chr12	11825643	11826430	7.68e-05	41.0857	69	34.6857	28.8333	SE
ZNF385A	chr12	54371472	54371715	7.7e-05	110.343	93.25	16.9429	23.9167	SE
ETV6	chr12	11825643	11827439	7.7e-05	41.1429	69	34.6857	28.8333	SE
FAM120A	chr9	93552106	93553444	7.91e-05	11.3143	14.9583	41.3429	31.3333	SE
ATP2A2	chr12	110292019	110292124	8.03e-05	208.543	220.542	15.4857	23.75	SE
CANX	chr5	179723659	179723776	8.11e-05	257	183.125	21.2286	25.1667	SE
ETV6	chr12	11825643	11829229	8.15e-05	41.9714	70	34.6857	28.8333	SE
MARCH6	chr5	10426389	10429146	8.45e-05	32.3143	26.25	10.8	17.5	SE
MX2	chr21	41403557	41403636	8.55e-05	18.8571	37.375	72.2571	96.7083	SE
PPP4R3B	chr2	55589806	55591695	8.6e-05	5.4	9.66667	32.5714	32.4583	SE
UBP1	chr3	33404334	33408797	8.81e-05	54.2	65.7917	49.3429	35.1667	SE
ARAP1	chr11	72697322	72697470	8.82e-05	175.171	159.792	5.77143	12.25	SE
HNRNPUL2-BSCL2	chr11	62724290	62724426	8.93e-05	48.6	32.4167	7.08571	8.875	SE
SAMHD1	chr20	36935340	36935403	8.96e-05	39.2857	52.9167	115.229	77.5417	SE
ARRB2	chr17	4711023	4715043	9.1e-05	61.0571	65.2083	140.629	103.333	SE
CD44	chr11	35211245	35212668	9.48e-05	39.8571	24	6.74286	12.9167	SE
PRPF6	chr20	64025938	64026898	9.55e-05	89.9714	79.5833	9.6	17.9583	SE
FURIN	chr15	90877526	90877614	9.64e-05	72.9143	52.1667	12.8286	20.625	SE
SMU1	chr9	33071739	33071892	9.65e-05	252.943	210.75	53.4571	73.9583	SE
NARS	chr18	57607133	57607333	9.86e-05	101.743	75.1667	10.9429	16	SE
KDM6B	chr17	7841946	7844245	9.99e-05	7.17143	12.1667	35.7429	28.0417	SE
SMARCC1	chr3	47701277	47701810	0.0001	177.143	165.542	7.25714	10.5417	SE
INSIG1	chr7	155303824	155303885	0.000101	13.8571	24.25	91.6857	100.292	SE
PLEKHB2	chr2	131107460	131108064	0.000102	9.48571	14.3333	44.2571	38.5833	SE
ATP11B	chr3	182829922	182833426	0.000102	18.4857	27.8333	72.4286	63	SE
ARHGAP15	chr2	143514552	143519364	0.000103	123.571	134	6.11429	11.375	SE
ARHGAP15	chr2	143518986	143519364	0.000103	123.629	134.125	6.11429	11.375	SE
UBP1	chr3	33408691	33408797	0.000103	53.4286	65.1667	49.3429	35.1667	SE
WDR59	chr16	74917928	74920766	0.000105	55.3143	37	7.57143	9.95833	SE
MYO1G	chr7	44970834	44971059	0.000105	272.571	252.875	38.7429	61.25	SE
FAM192A	chr16	57174714	57175700	0.000105	5.34286	7.75	36.2	26.5833	SE
RELA	chr11	65658286	65658388	0.000107	43.5429	42.2917	6.54286	12.5833	SE
MYO1G	chr7	44970608	44971059	0.000109	265.429	242.5	38.7429	61.25	SE
SMARCC2	chr12	56171678	56172090	0.000113	56.2571	41.7917	17.1429	26.0417	SE
HDLBP	chr2	241255373	241255511	0.000114	99.2	54.625	6.88571	8.04167	SE
NQO2	chr6	3002049	3004259	0.000118	8.68571	10.4583	95.6	57.9167	SE
TMEM43	chr3	14128854	14129085	0.000118	29.8571	42.6667	60.8286	44.6667	SE
HUWE1	chrX	53544559	53544762	0.000119	57.3714	34.625	10.7429	14.6667	SE
HDLBP	chr2	241255373	241255580	0.000121	121.629	70.375	6.88571	8.04167	SE
HUWE1	chrX	53625785	53626034	0.000122	44.3429	30.2083	14.2286	16.2083	SE
ADRM1	chr20	62308292	62308470	0.000126	138.886	100.25	123.314	153.167	SE
PRPF6	chr20	64025952	64026058	0.000127	88.2857	82.7083	9.6	17.9583	SE
FAM120A	chr9	93563004	93563044	0.000128	18.2	20.5	71.2	49.9583	SE
NCOR2	chr12	124350616	124350737	0.000129	137.743	116.583	6.88571	10.4583	SE
SUPT6H	chr17	28669654	28671231	0.000129	13.2571	16.0833	37.1714	25.5833	SE
ATP11B	chr3	182829922	182831634	0.00013	18.2857	27.4583	72.4286	63	SE
GK	chrX	30670383	30674466	0.000134	10.6857	27.7917	38.3429	49.5417	SE
ETV6	chr12	11825643	11826603	0.000134	42.0286	69.0833	34.6857	28.8333	SE
WNK1	chr12	899475	900670	0.000135	178.086	69.3333	13.4286	13.5417	SE
CD48	chr1	160684294	160685189	0.000135	88	95.3333	5.8	10.3333	SE
ATP9B	chr18	79176812	79176907	0.000138	23.8857	22.5417	9.25714	19.5833	SE
KAT2B	chr3	20127422	20127549	0.000138	88.1429	41.9167	9.94286	13.25	SE
PTPRC	chr1	198696723	198696909	0.000138	130.514	201.042	340.629	354.875	SE
CD48	chr1	160684767	160685189	0.00014	87.8857	95.2917	5.8	10.3333	SE
PTPRC	chr1	198694829	198696909	0.000141	130.543	201.083	340.629	354.875	SE
RPS24	chr10	78040203	78040225	0.000142	416.286	576.792	177.486	169.25	SE
FURIN	chr15	90877526	90877837	0.000146	79.3714	57.375	12.8286	20.625	SE
PTPRC	chr1	198692988	198696909	0.000146	130.571	201	340.629	354.875	SE
PSMD13	chr11	251819	251936	0.000147	126.171	100.25	45.9429	56.125	SE
DOCK11	chrX	118590209	118590302	0.000148	175.371	164.417	19.2857	29.25	SE
PTPN2	chr18	12818943	12819282	0.000153	7.68571	14.25	24.2286	21.4583	SE
TMEM43	chr3	14128839	14129085	0.000156	23.9714	32.7083	60.8286	44.6667	SE
SUPT6H	chr17	28668532	28671231	0.00016	14.9714	17.7083	37.1714	25.5833	SE
ATP11B	chr3	182829922	182833874	0.000165	18.3714	27.4167	72.4286	63	SE
ATP11B	chr3	182829922	182832133	0.000177	18.4	27.5	72.4286	63	SE
SMG9	chr19	43744771	43744884	0.00018	34.2286	30	8.02857	14.8333	SE
ARRB2	chr17	4711860	4715043	0.00018	60.2857	63.6667	140.629	103.333	SE
HNRNPH1	chr5	179619268	179619407	0.000184	240.571	209.875	34.8571	46.25	SE
DOT1L	chr19	2191011	2191240	0.000187	78.6	84.6667	5.57143	15.9583	SE
MADD	chr11	47290148	47290299	0.000188	99.0286	90.4167	20.2286	28.4583	SE
LAMP1	chr13	113306484	113306609	0.000189	286.429	234.542	35	42.9583	SE
DOCK10	chr2	224886062	224886185	0.00019	87.9714	109.375	7.17143	13.9167	SE
KDM6B	chr17	7840283	7844245	0.000198	7.6	12.625	35.7429	28.0417	SE
TCP1	chr6	159780934	159781110	0.0002	156.286	134.417	11.0571	16.8333	SE
MYL6	chr12	56159586	56159705	0.000202	756.971	481.167	152.429	137.5	SE
AGTPBP1	chr9	85660935	85660962	0.00021	20.0571	16.4583	12.1714	21.5	SE
ENO1	chr1	8870216	8870510	0.00021	179.543	119.167	13.0857	15.3333	SE
PTPN2	chr18	12818968	12819282	0.00021	7.45714	13.4583	24.2286	21.4583	SE
XPO7	chr8	21990846	21990919	0.000211	86.4857	42.9167	13.1714	17.25	SE
CAMTA2	chr17	4973584	4973769	0.000212	31.2286	22.125	5.6	7.83333	SE
ADRM1	chr20	62308367	62308470	0.000212	178.943	126.083	123.314	153.167	SE
MADD	chr11	47289788	47290299	0.000212	98.3143	89.7083	20.2286	28.4583	SE
WNK1	chr12	900475	904494	0.000214	207.543	80.8333	13.4286	13.5417	SE
MADD	chr11	47289784	47290299	0.000216	98.2857	89.7083	20.2286	28.4583	SE
ANP32A	chr15	68781404	68783053	0.000216	202.886	196.25	15.7714	24.1667	SE
PTTG1IP	chr21	44861162	44861271	0.000219	260.829	183.958	20.1714	24.3333	SE
ATP11B	chr3	182829922	182833596	0.00022	18.4286	27.4167	72.4286	63	SE
ANP32A	chr15	68781834	68783053	0.000221	202.857	196.042	15.7714	24.1667	SE
PLEKHB2	chr2	131107460	131110506	0.000222	8.68571	13	44.2571	38.5833	SE
TMEM11	chr17	21210935	21211227	0.000223	26.7714	14.9583	39.8286	48.8333	SE
ANP32A	chr15	68782704	68783053	0.000224	202.771	196.042	15.7714	24.1667	SE
ANP32A	chr15	68782828	68783053	0.000227	202.771	196.25	15.7714	24.1667	SE
ANP32A	chr15	68781762	68783053	0.000229	202.771	196.208	15.7714	24.1667	SE
MORF4L1	chr15	78894170	78894230	0.000229	158.971	184.375	18.7714	30.1667	SE
ANP32A	chr15	68782436	68783053	0.000231	202.829	196.292	15.7714	24.1667	SE
ATG3	chr3	112553113	112553329	0.000233	31.7429	26.9167	17.5429	29.1667	SE
ENO1	chr1	8868440	8870510	0.000235	181.514	121.875	13.0857	15.3333	SE
PLEKHB2	chr2	131107460	131111283	0.000236	8.65714	12.9583	44.2571	38.5833	SE
MPP1	chrX	154799744	154799893	0.000245	5.8	5.20833	63.1429	12.9583	SE
MYL6	chr12	56159586	56159622	0.000248	99.0857	61.2083	152.429	137.5	SE
NFYC	chr1	40766917	40766974	0.000249	24.2571	26.3333	82.4286	58.9583	SE
DCAF8	chr1	160225061	160225119	0.000252	68.0857	54.7083	8.34286	14.0417	SE
FAM107B	chr10	14553321	14553387	0.000252	92.8286	104.5	78.1714	50.1667	SE
MAPK1	chr22	21788585	21788808	0.000253	72.6286	38.8333	5.25714	6.83333	SE
PRPF8	chr17	1677564	1677694	0.000264	111.086	89.875	7.8	11.4583	SE
HMHA1	chr19	1073675	1073746	0.000266	81.6286	73.6667	5.68571	10.0833	SE
AGTPBP1	chr9	85660935	85660985	0.000273	34.9143	32.0833	12.1714	21.5	SE
AGTPBP1	chr9	85660935	85661010	0.000274	36.0857	33.1667	12.1714	21.5	SE
ARRB2	chr17	4712796	4715043	0.000277	60.0571	62.9583	140.629	103.333	SE
ARRB2	chr17	4711627	4715043	0.000279	60.0571	62.9167	140.629	103.333	SE
PIEZO1	chr16	88720615	88720748	0.00028	127.714	95.125	7.42857	10.625	SE
PACSIN2	chr22	42876888	42877010	0.00028	164.486	128.75	13.1429	17.5417	SE
PKIG	chr20	44582584	44582731	0.000281	5.91429	7.875	33.4286	17	SE
UBAP2L	chr1	154234590	154234757	0.000287	128.143	91.6667	79.7714	106.125	SE
DCP2	chr5	113003941	113004077	0.000289	78.9714	52.3333	14.1143	17.75	SE
AGTPBP1	chr9	85660935	85660982	0.00029	34.6857	31.8333	12.1714	21.5	SE
KIDINS220	chr2	8749370	8749421	0.000291	19.1143	23.2083	100	67.8333	SE
SBDSP1	chr7	72830750	72830813	0.000295	44.4	60.1667	15.1429	10.8333	SE
AGTPBP1	chr9	85660935	85660999	0.000297	35.3143	32.6667	12.1714	21.5	SE
RNPEP	chr1	201989457	201989531	0.000302	134.829	99.9583	5.91429	8.08333	SE
BOD1L1	chr4	13578911	13578956	0.000303	10.7429	23	19.3429	19.875	SE
MECP2	chrX	154056940	154057254	0.000311	9.71429	14.5417	32.2286	27.2083	SE
UBAP2L	chr1	154234590	154234738	0.000317	128.629	92.625	79.7714	106.125	SE
HNRNPH3	chr10	68337857	68337996	0.000317	133.629	114.208	31.6286	41.75	SE
PACSIN2	chr22	42876883	42877010	0.000323	168.543	132.25	13.1429	17.5417	SE
NEK7	chr1	198290285	198290358	0.000324	9.85714	17.0833	16.3143	10.7083	SE
AGTPBP1	chr9	85660935	85661997	0.000329	37.2286	34.4167	12.1714	21.5	SE
TMC6	chr17	78117268	78117347	0.000331	97.4286	94.125	6.08571	11.2083	SE
ADAM8	chr10	133263687	133266383	0.000334	201.686	233.583	26.3143	47	SE
BECN1	chr17	42811654	42812356	0.000335	77.4	62.1667	51.6571	67.2083	SE
MECP2	chrX	154056940	154058548	0.000335	9.65714	14.4583	32.2286	27.2083	SE
SUZ12	chr17	31975584	31975713	0.000338	50.8	40.9167	7.8	13.2083	SE
TAP1	chr6	32848989	32849070	0.000344	50.4286	55.5417	19.0857	42.25	SE
ADAM8	chr10	133263687	133265794	0.000346	201.6	233.75	26.3143	47	SE
ADSL	chr22	40364879	40365056	0.000352	179.714	132.5	27.0286	33.9583	SE
MECP2	chrX	154056940	154059996	0.000356	9.65714	14.4583	32.2286	27.2083	SE
PRDM2	chr1	13769117	13772214	0.000364	11.1429	7.70833	75.4286	89.8333	SE
ADAM8	chr10	133263687	133266391	0.000368	204.657	238.333	26.3143	47	SE
HNRNPH3	chr10	68337857	68337996	0.000369	114.514	95.875	99.7143	133.083	SE
MECP2	chrX	154056940	154057842	0.00037	9.65714	14.5	32.2286	27.2083	SE
HNRNPH3	chr10	68337857	68338669	0.000377	114.771	96.375	99.7143	133.083	SE
HYOU1	chr11	119049017	119049203	0.000378	165.343	135.792	5.62857	8.83333	SE
UBAP2L	chr1	154234590	154234792	0.000379	137.086	98.3333	79.7714	106.125	SE
RFC1	chr4	39323339	39323417	0.000382	91.3714	81.3333	26.6571	38.4167	SE
OSBPL8	chr12	76372941	76373433	0.000384	62.4857	53.4167	11.0571	18.9583	SE
HCK	chr20	32084390	32084543	0.000401	205.229	161.083	24.2	38.0417	SE
MX2	chr21	41403554	41403636	0.000401	21.9429	42.125	72.2571	96.7083	SE
BECN1	chr17	42813947	42814008	0.000404	28.8	23.1667	51.6571	67.2083	SE
HNRNPUL2-BSCL2	chr11	62724290	62725882	0.000407	24.1714	14.9583	7.08571	8.875	SE
SUZ12	chr17	31975648	31975713	0.000414	38.9143	31.9167	7.8	13.2083	SE
MECP2	chrX	154056940	154057209	0.000414	9.77143	14.5417	32.2286	27.2083	SE
KAT2B	chr3	20127422	20130626	0.000417	33.6286	16.0833	9.94286	13.25	SE
LAMP1	chr13	113306484	113306603	0.000417	265.486	219.625	35	42.9583	SE
DDX39B	chr6	31538762	31538939	0.000419	195.571	207.458	12.3143	18.0417	SE
FAM107B	chr10	14553321	14554137	0.000419	85.8571	98.4583	78.1714	50.1667	SE
AGTPBP1	chr9	85660935	85664401	0.00043	36.9143	34.375	12.1714	21.5	SE
SEC16A	chr9	136451255	136451408	0.000432	54.2857	52.6667	9.85714	15.7917	SE
DCAF11	chr14	24116918	24117044	0.000441	191.829	112.708	25.1714	34.625	SE
DDX39B	chr6	31538762	31539269	0.000441	195.371	207.5	12.3143	18.0417	SE
C1orf43	chr1	154219835	154219937	0.000447	53.0286	32.875	70.7429	71.875	SE
REV1	chr2	99451344	99451501	0.000454	7.97143	5.66667	25.5143	35.5	SE
ENO1	chr1	8870460	8870510	0.000464	119.114	79.5833	13.0857	15.3333	SE
ATP2A2	chr12	110292020	110292124	0.00047	128.371	131.042	15.4857	23.75	SE
MECP2	chrX	154056940	154058535	0.000482	9.88571	14.875	32.2286	27.2083	SE
EPRS	chr1	220025131	220025713	0.000492	86.6	75.3333	5.54286	8.70833	SE
SEC31A	chr4	82830936	82831593	0.000492	9.45714	11.8333	48.4286	33.75	SE
ILF3	chr19	10688549	10688678	0.000495	90.9429	69.9583	39.7714	49.875	SE
BECN1	chr17	42811654	42811797	0.000503	76.9429	62.4583	51.6571	67.2083	SE
KAT2B	chr3	20127422	20130772	0.000508	33.6857	16.25	9.94286	13.25	SE
CAST	chr5	96740744	96740783	0.000517	198.429	128.542	35.8286	56.75	SE
SETD5	chr3	9434823	9434882	0.000517	124.514	133.583	23.1429	38.1667	SE
UBE2D2	chr5	139562243	139562631	0.000517	10.4	13.1667	65.4571	48.5417	SE
PELI1	chr2	64104702	64106299	0.000518	39.2286	104.542	11.9714	14.0417	SE
ENTPD4	chr8	23442006	23442066	0.000523	61.0286	71	8.62857	15.7083	SE
STRAP	chr12	15883082	15883676	0.000532	139.429	106.25	17.6857	22.4583	SE
PELI1	chr2	64104277	64106299	0.000533	39.6	104.917	11.9714	14.0417	SE
FAM107B	chr10	14553321	14556405	0.000535	87.3143	99.25	78.1714	50.1667	SE
ATP6V0E1	chr5	172986695	172986760	0.000539	55.0857	64.875	186.514	150.917	SE
PELI1	chr2	64104786	64106299	0.000548	39.2857	104.542	11.9714	14.0417	SE
TXNL1	chr18	56626161	56626266	0.000556	45.6571	59.4583	74.3714	58.0417	SE
TTYH3	chr7	2647913	2648054	0.000565	93.0857	61.6667	9.28571	14.625	SE
ANXA5	chr4	121684676	121684765	0.00057	87.8571	78.9167	9.4	15.75	SE
ZNF451	chr6	57090810	57090894	0.000595	92.6571	99.0833	40.5714	60.75	SE
NR1H2	chr19	50378148	50378439	0.000596	484.857	453.875	240.657	328.208	SE
LTB	chr6	31581813	31581859	0.000597	55.3429	62.6667	13	22.9583	SE
ZNF385A	chr12	54371472	54372591	0.000598	60.8857	51.5417	16.9429	23.9167	SE
PELI1	chr2	64104987	64106299	0.000599	39.3429	105.25	74.8	130.458	SE
ATP6V0A1	chr17	42514288	42514460	0.000602	27.3714	13.75	6.34286	9.04167	SE
OSBPL8	chr12	76372795	76373433	0.000602	63.6286	55.4167	11.0571	18.9583	SE
USP15	chr12	62349220	62349307	0.000605	276.4	302.917	51.6857	32	SE
KCTD20	chr6	36479120	36479223	0.000606	58.7714	48.625	6.14286	10.625	SE
MARCH6	chr5	10426389	10426478	0.000609	25.7714	22.375	10.8	17.5	SE
PLEKHB2	chr2	131107460	131110502	0.000618	8.85714	12.9583	44.2571	38.5833	SE
LRMP	chr12	25072323	25076640	0.00062	12	18.6667	41.2286	41.5	SE
KIAA1109	chr4	122226706	122226835	0.000629	190.914	225.542	64.0857	111.125	SE
FAM107B	chr10	14553321	14554564	0.00063	85.9429	98.375	78.1714	50.1667	SE
FAM107B	chr10	14553321	14554266	0.000638	85.7429	98	78.1714	50.1667	SE
ILF3	chr19	10684861	10688678	0.00064	89.9143	69.4583	39.7714	49.875	SE
HMHA1	chr19	1068413	1068744	0.000645	221.657	199.375	36.8571	47.5833	SE
FAM107B	chr10	14553321	14554308	0.000647	85.7714	97.9583	78.1714	50.1667	SE
HIPK1	chr1	113954625	113954770	0.000651	364.086	279.25	87.4857	103.167	SE
HSD17B4	chr5	119471635	119471700	0.000654	13	11.4583	151	79.5	SE
HIPK1	chr1	113954650	113955464	0.000656	138.2	98.0417	87.4857	103.167	SE
ILF3	chr19	10687441	10688678	0.000667	89.8	69.375	39.7714	49.875	SE
KPNB1	chr17	47669677	47670457	0.000667	40.5429	28.2917	37.5143	45.9583	SE
PRPF8	chr17	1677564	1677603	0.00067	21.7714	16.25	7.8	11.4583	SE
RNF10	chr12	120571190	120571291	0.000677	472.029	155.083	29.6857	24.25	SE
ZNF385A	chr12	54371472	54373392	0.000685	57.9143	48.2083	16.9429	23.9167	SE
PELI1	chr2	64104553	64106299	0.000687	41.3143	109.75	11.9714	14.0417	SE
CNOT11	chr2	101257790	101257955	0.00069	90.6	68.6667	22.7714	31.5	SE
DYSF	chr2	71669075	71669207	0.000691	95.7714	63.4167	13.3714	16.5	SE
UHRF2	chr9	6496962	6497103	0.000692	21.4	28.9583	8.91429	6.66667	SE
UHRF2	chr9	6496943	6497103	0.000692	21	28.25	8.91429	6.66667	SE
ZNF385A	chr12	54371472	54372961	0.000698	57.8857	48.2083	16.9429	23.9167	SE
ARRB2	chr17	4714986	4715043	0.000698	52.8286	54.7083	140.629	103.333	SE
ZBTB7B	chr1	155010257	155011393	0.000702	11.3714	5.33333	20.9429	18.75	SE
DDX39B	chr6	31538752	31539274	0.000708	83.0571	84.0833	12.3143	18.0417	SE
ZNF385A	chr12	54371472	54371714	0.000711	57.8286	48.25	16.9429	23.9167	SE
DDX39B	chr6	31539146	31539274	0.000714	76.2571	77.2917	12.3143	18.0417	SE
ZNF385A	chr12	54371472	54371642	0.00072	57.9429	48.375	16.9429	23.9167	SE
C17orf85	chr17	3840099	3842603	0.000723	135.514	107.958	31.7429	36.5417	SE
C17orf85	chr17	3840099	3840205	0.000729	191.314	160.167	31.7429	36.5417	SE
ITPR2	chr12	26486816	26486933	0.000733	9	13.75	40.6	38.25	SE
STK40	chr1	36361220	36361340	0.000736	128.629	115.042	14.3714	23.25	SE
MKLN1	chr7	131445773	131449117	0.000739	34.0857	43.5833	6.22857	13.5833	SE
PELI1	chr2	64106032	64106299	0.000745	39.5429	105.042	74.8	130.458	SE
ILF3	chr19	10684412	10688678	0.000746	89.7429	69.5417	39.7714	49.875	SE
UHRF2	chr9	6495584	6497103	0.000759	21.1143	28.125	8.91429	6.66667	SE
AFF1	chr4	87132246	87132408	0.00077	53.5714	33.5417	12.4857	16.0833	SE
MADD	chr11	47286403	47286534	0.00078	119.8	115.417	9.85714	15.4167	SE
RELA	chr11	65658286	65658376	0.000783	28.4286	27	6.54286	12.5833	SE
ILF3	chr19	10684921	10688678	0.000787	89.9429	69.875	39.7714	49.875	SE
CCBL2	chr1	88952305	88952954	0.000793	5.57143	8.16667	31.8571	22.625	SE
UHRF2	chr9	6494908	6497103	0.000795	20.9429	28	8.91429	6.66667	SE
TCF25	chr16	89883350	89883397	0.000799	78.1714	79.7083	27.0571	42.2083	SE
MLXIP	chr12	122137468	122137590	0.000815	120.771	60.75	16.4	19.0417	SE
NAP1L4	chr11	2957511	2957572	0.00082	25.3714	31.375	41.9143	22.2083	SE
TC2N	chr14	91797784	91797901	0.000828	172.971	189.25	12.6571	23.5417	SE
DENND6A	chr3	57630420	57630523	0.000831	137.229	153.542	24.6571	36.1667	SE
PELI1	chr2	64106144	64106299	0.000834	39.3429	104.833	74.8	130.458	SE
MANBA	chr4	102726874	102730736	0.000842	17.0286	24.125	37.1429	30.9167	SE
C17orf85	chr17	3840099	3841825	0.000858	135.343	108.083	31.7429	36.5417	SE
NADK	chr1	1754050	1754208	0.000859	171.914	115.542	20.0857	28.5833	SE
CAST	chr5	96740744	96740782	0.000864	47.6286	28.75	35.8286	56.75	SE
MKLN1	chr7	131445773	131449243	0.000873	34	43.6667	6.22857	13.5833	SE
C17orf85	chr17	3840099	3842937	0.000876	135.2	107.917	31.7429	36.5417	SE
ADSL	chr22	40364915	40365056	0.000877	146.743	108.75	27.0286	33.9583	SE
KIAA1715	chr2	175994133	175994280	0.00088	9.71429	11.2083	39.1714	24.5	SE
ILF3	chr19	10687920	10688678	0.000887	89.8	69.4583	16.8286	22.25	SE
LRMP	chr12	25072400	25076640	0.000894	12.0571	18.5833	41.2286	41.5	SE
GK	chrX	30670383	30670585	0.000894	12.2571	30.4583	38.3429	49.5417	SE
SBNO2	chr19	1112188	1112301	0.000895	106.057	125.333	12.7714	23.4583	SE
ARAP1	chr11	72704151	72704334	0.000901	154.571	130.625	7.65714	11.5	SE
MYCBP2	chr13	77118339	77118460	0.000903	10	5.125	22.2	24.7083	SE
ADSL	chr22	40364912	40365056	0.000927	147.4	109.333	27.0286	33.9583	SE
ZBTB7B	chr1	155010257	155014298	0.000931	11.3429	5.375	20.9429	18.75	SE
EIF3I	chr1	32226170	32226283	0.000944	49.9429	39.9583	13.7714	20.2917	SE
EIF4H	chr7	74190246	74190306	0.000945	175.086	197.417	278.629	230.042	SE
PLEKHM1	chr17	45468208	45468593	0.000948	75.2571	74.0833	9.4	15.0833	SE
ILKAP	chr2	238183652	238183740	0.00098	98.9714	74.625	16.3429	24.3333	SE
DDX3X	chrX	41339035	41339557	0.000981	117.143	129.5	30.2	57.0833	SE
ZBTB7B	chr1	155010257	155012616	0.000997	11.5143	5.41667	20.9429	18.75	SE
DDX3X	chrX	41339035	41340813	0.001	117.086	129.542	30.2	57.0833	SE
HK1	chr10	69359896	69361611	0.00101	153.2	71.7083	19.2	20.4167	SE
NR1H2	chr19	50378032	50378439	0.00102	444.971	421.75	240.657	328.208	SE
ANKRD12	chr18	9204475	9207799	0.00103	61.6571	88.125	158.114	159.5	SE
PIGT	chr20	45418851	45418979	0.00104	72.9429	48.5833	8.68571	10.625	SE
CELF1	chr11	47499452	47499604	0.00104	12.6857	9.125	37.8	43	SE
CLCC1	chr1	108936243	108936397	0.00104	5.02857	6.125	23.0286	14.875	SE
MANBA	chr4	102730591	102730736	0.00104	16.9714	24	37.1429	30.9167	SE
ANXA5	chr4	121684593	121684771	0.00105	56.2857	49.0417	9.4	15.75	SE
UHRF2	chr9	6496959	6497103	0.00105	22.8	29.9583	8.91429	6.66667	SE
AGO1	chr1	35893673	35893810	0.00106	67.7429	43.625	6.74286	9.625	SE
DCAF11	chr14	24116971	24117044	0.00111	146.743	91.25	25.1714	34.625	SE
HK1	chr10	69359896	69361960	0.00112	153.229	72.25	19.2	20.4167	SE
MX2	chr21	41403534	41403636	0.00112	30.6	57.1667	72.2571	96.7083	SE
PTPN2	chr18	12819213	12819282	0.00112	24.4571	35.6667	24.2286	21.4583	SE
EFHD2	chr1	15427230	15428009	0.00113	24.8	36.3333	72.0571	79.25	SE
LRMP	chr12	25076522	25076640	0.00113	13	19.9167	41.2286	41.5	SE
ANKRD12	chr18	9204475	9204910	0.00114	62.8	89.7083	158.114	159.5	SE
PPM1A	chr14	60277004	60277091	0.00118	49.2286	44.5833	203.457	91.0417	SE
EFHD2	chr1	15427150	15428009	0.00119	24.8	36.2917	72.0571	79.25	SE
BLOC1S6	chr15	45597879	45601407	0.00119	14	23.75	35.6	38.375	SE
CLCC1	chr1	108936243	108936401	0.0012	5.82857	6.83333	23.0286	14.875	SE
DDX3X	chrX	41339035	41340814	0.00123	125.286	145.375	30.2	57.0833	SE
PELI1	chr2	64106176	64106299	0.00124	37.6286	99.7083	74.8	130.458	SE
UFC1	chr1	161157253	161157346	0.00125	18.6286	15.6667	6.28571	11.7083	SE
MANBA	chr4	102727099	102730736	0.00125	16.9714	23.9583	37.1429	30.9167	SE
UFC1	chr1	161157253	161157447	0.00127	18.9714	16	6.28571	11.7083	SE
GCN1	chr12	120131184	120131351	0.00127	59.2	51.7083	11.1143	17.2083	SE
KDM6B	chr17	7841910	7844245	0.00127	7.85714	12.875	35.7429	28.0417	SE
PRRC2B	chr9	131486480	131486541	0.00128	15.5714	23.5833	40.8286	39.75	SE
TXNL4A	chr18	79977597	79977701	0.0013	86.4	65.375	16.3429	21.3333	SE
SBDSP1	chr7	72830755	72830813	0.0013	37.9429	50	15.1429	10.8333	SE
EFHD2	chr1	15427244	15428009	0.00131	24.8	36.25	72.0571	79.25	SE
RIT1	chr1	155910655	155910804	0.00132	71.8286	74	47.6	77.0417	SE
CALU	chr7	128754528	128754722	0.00133	67.6571	47.5833	10.6286	15.375	SE
SBNO2	chr19	1112188	1112278	0.00134	55.8286	62.3333	12.7714	23.4583	SE
NKAP	chrX	119937774	119938810	0.00136	32.6571	30.9167	6.28571	10.4167	SE
NKAP	chrX	119937909	119938810	0.00136	32.6571	30.9167	6.28571	10.4167	SE
HUWE1	chrX	53625785	53626028	0.00136	27.9143	19.4167	14.2286	16.2083	SE
PSMA4	chr15	78546574	78546652	0.00136	104.657	126.458	10.7714	7.95833	SE
UBAP2L	chr1	154234590	154234759	0.00138	213.543	163.417	79.7714	106.125	SE
USP25	chr21	15824038	15824166	0.00138	163.457	194.083	43.2	69.0417	SE
ATP11B	chr3	182829922	182830007	0.00139	17.4857	25.4583	72.4286	63	SE
KIAA0100	chr17	28623204	28623292	0.00141	12.9714	13.5417	41.6	24.25	SE
MTIF3	chr13	27441016	27441249	0.00141	16.2857	20.4167	20.9143	12.375	SE
ILF3	chr19	10688549	10688678	0.00142	101.229	80.2083	16.8286	22.25	SE
PER1	chr17	8146896	8147002	0.00143	224.371	226.792	22.3143	35.3333	SE
EPS15	chr1	51464006	51464064	0.00145	15.2857	23.0417	39.2286	32.75	SE
SAMHD1	chr20	36917151	36917215	0.00146	8.05714	11.2083	64.8857	49.375	SE
FYB	chr5	39211057	39213017	0.00146	7.54286	10.4583	36.2857	21.5	SE
ACAA1	chr3	38131595	38131638	0.00147	36.6	24.6667	7.02857	8.875	SE
NAP1L4	chr11	2955875	2957572	0.00148	10.7429	12.125	41.9143	22.2083	SE
OSBPL11	chr3	125552180	125552679	0.00149	53.6571	52.0833	6.77143	12.4583	SE
TANK	chr2	161159989	161161412	0.0015	10.2857	11	28	53.7917	SE
SOS2	chr14	50158564	50158646	0.0015	75.4286	59.8333	15.3429	21.1667	SE
STK40	chr1	36358736	36358822	0.00151	149.571	122	14.4	17.6667	SE
EFHD2	chr1	15426808	15428009	0.00151	24.9143	36.25	72.0571	79.25	SE
CNOT11	chr2	101257790	101262144	0.00152	24.6571	16.25	22.7714	31.5	SE
MYO1F	chr19	8541905	8542006	0.00152	312.886	252.208	69.8571	89.4583	SE
KDM2A	chr11	67185967	67186581	0.00154	9.8	16	28.5714	28.1667	SE
XPO7	chr8	21990810	21991361	0.00155	45.1429	21.4583	13.1714	17.25	SE
PSMA4	chr15	78546574	78546627	0.00155	91.9429	110.667	10.7714	7.95833	SE
MX2	chr21	41403537	41403636	0.00155	29.4	54.8333	72.2571	96.7083	SE
KPNB1	chr17	47669677	47670339	0.00159	38.6286	27.3333	37.5143	45.9583	SE
IL2RG	chrX	71110155	71110295	0.0016	128.286	126.667	6.54286	10.75	SE
DYSF	chr2	71669093	71669207	0.00161	95.5143	63.5	5.74286	7.29167	SE
SMCHD1	chr18	2721099	2722663	0.00162	47.8	64.625	41.9143	75.5	SE
ZBTB7B	chr1	155010257	155010397	0.00165	14.0286	6.625	20.9429	18.75	SE
FAM53B	chr10	124696157	124696212	0.00165	113.486	116.792	22.4286	34.9583	SE
MECP2	chrX	154056940	154058522	0.00165	11.0286	15.875	32.2286	27.2083	SE
USP15	chr12	62348645	62349307	0.0017	34.8571	47.2917	51.6857	32	SE
USP15	chr12	62348667	62349307	0.0017	34.8571	47.2917	51.6857	32	SE
KPNB1	chr17	47669677	47670453	0.00171	38.6	27.375	37.5143	45.9583	SE
HUWE1	chrX	53564501	53564722	0.00173	51.8286	48.0833	13.4857	19.0417	SE
PELI1	chr2	64106205	64106299	0.00174	35.4286	92.2083	74.8	130.458	SE
GCN1	chr12	120131184	120131333	0.00176	69.7143	62	11.1143	17.2083	SE
ANXA11	chr10	80168735	80169358	0.00179	83.3143	55.9583	7.17143	9.91667	SE
RAB14	chr9	121190553	121190731	0.00179	136.543	110.458	13.5143	17.875	SE
TIAL1	chr10	119580470	119580846	0.00181	37.6571	50.875	22.5714	16.5	SE
WIPF1	chr2	174597600	174597853	0.00183	334.943	344.5	50.8	33.8333	SE
WIPF1	chr2	174597600	174601943	0.00183	334.914	344.5	50.8	33.8333	SE
ILF3	chr19	10687345	10688176	0.00184	17.9143	13.4583	39.7714	49.875	SE
ANXA11	chr10	80168390	80169358	0.00184	83.2571	56	7.17143	9.91667	SE
UFC1	chr1	161158120	161158211	0.00186	82.1143	61.7917	12.9714	16.25	SE
ANXA11	chr10	80167547	80169358	0.00187	83.6571	56.2917	7.17143	9.91667	SE
LRMP	chr12	25072175	25076640	0.00187	14.6857	22.0417	41.2286	41.5	SE
GUK1	chr1	228148423	228148456	0.0019	90.3429	35.4583	15.7714	18.5417	SE
DHX40	chr17	59579696	59579879	0.00192	25.1429	14.7917	5.94286	8.25	SE
DOT1L	chr19	2191149	2191240	0.00192	42.2	44.2083	5.57143	15.9583	SE
WIPF1	chr2	174597600	174597858	0.00192	337.543	345.792	50.8	33.8333	SE
SAR1A	chr10	70162689	70162817	0.00192	31.9143	47.125	13.7429	9.66667	SE
ILF3	chr19	10687345	10688114	0.00193	17.8571	13.4167	39.7714	49.875	SE
RPS6KB2	chr11	67433125	67433194	0.00196	21.9429	16.3333	18.6857	23.8333	SE
UBR4	chr1	19094905	19095025	0.00196	60.8	63.5833	6.17143	10.4167	SE
PSMD4	chr1	151265165	151265201	0.00198	94.2857	80.75	11.1714	15.4583	SE
CD46	chr1	207790252	207790324	0.00199	109.086	143.125	67.9429	64.0417	SE
PPP2R3C	chr14	35116662	35116737	0.002	11	16.0833	30.3429	28.5417	SE
TRIP12	chr2	229771518	229771632	0.00201	103.486	71.9167	9.62857	11.5417	SE
WNK1	chr12	880720	880854	0.00202	80.6857	60.3333	146.429	59.5417	SE
ILF3	chr19	10687345	10688597	0.00203	17.8571	13.4583	39.7714	49.875	SE
THOC5	chr22	29531077	29531110	0.00203	5.11429	8.20833	30.6857	28.125	SE
ARRB2	chr17	4720461	4720472	0.0021	12.2	9.95833	34.5143	58.9583	SE
KPNB1	chr17	47669677	47670087	0.0021	38.6	27.5833	37.5143	45.9583	SE
HCFC1	chrX	153958568	153958766	0.0021	94.3714	69.125	14.3143	16.8333	SE
RBM23	chr14	22909482	22909595	0.00211	236.143	204.958	39.1143	47.2917	SE
USP15	chr12	62374389	62374535	0.00211	28.8286	39.625	80.6571	72.625	SE
KIAA1109	chr4	122225822	122226835	0.00212	160.571	191.792	64.0857	111.125	SE
EFHD2	chr1	15427170	15428009	0.00212	25.1143	36.5417	72.0571	79.25	SE
ATP11B	chr3	182829922	182830013	0.00212	17.9143	25.8333	72.4286	63	SE
SNRNP200	chr2	96298283	96298419	0.00214	63.3714	67.875	7.51429	12.7917	SE
DYSF	chr2	71668765	71669207	0.00215	95.7714	63.4583	5.74286	7.29167	SE
TRIP11	chr14	92017147	92017188	0.00216	7.91429	12.6667	16.7429	16.125	SE
DYSF	chr2	71668206	71669207	0.0022	95.6286	63.4167	5.74286	7.29167	SE
DYSF	chr2	71668759	71669207	0.00223	95.5714	63.4167	5.74286	7.29167	SE
PHF3	chr6	63691736	63692043	0.00226	81.6571	92.5	8.57143	16.375	SE
SNRNP200	chr2	96298283	96298418	0.00229	63.2571	67.9583	7.51429	12.7917	SE
HIPK1	chr1	113954650	113954721	0.00231	70.4	52.375	87.4857	103.167	SE
HMHA1	chr19	1068424	1068744	0.00232	168.143	152.625	36.8571	47.5833	SE
MAP2K4	chr17	12032265	12032298	0.00235	10.9714	16.6667	47.9143	43.875	SE
HOOK3	chr8	42968012	42968214	0.00236	167.771	143.375	7.82857	11.1667	SE
HMHA1	chr19	1068332	1068744	0.00238	168.114	152.833	36.8571	47.5833	SE
LUC7L2	chr7	139371386	139375592	0.00238	8.54286	12.7917	21.7714	20.625	SE
MTCH1	chr6	36981587	36981675	0.0024	86	100.375	29.8286	53.1667	SE
DYSF	chr2	71668675	71669207	0.00241	95.5714	63.6667	5.74286	7.29167	SE
CD2AP	chr6	47609585	47609714	0.00243	7.57143	13.9583	26.2286	23.9583	SE
C9orf89	chr9	93111087	93111938	0.00244	9.14286	6.79167	20.6857	28.25	SE
MYO1F	chr19	8541905	8542036	0.00244	313.629	253.208	69.8571	89.4583	SE
AMFR	chr16	56409425	56409588	0.00246	46.8286	22.9167	8.4	10.3333	SE
ANP32A	chr15	68787412	68787535	0.00247	158.514	139.75	27.6	37.5417	SE
MTIF3	chr13	27441016	27441280	0.00249	15.6	19.75	20.9143	12.375	SE
HSP90AB1	chr6	44248629	44248780	0.0025	107	107	7.65714	13.3333	SE
NUP210	chr3	13335453	13335612	0.00252	70.2571	59.75	6.08571	8.29167	SE
ADRBK1	chr11	67283706	67283773	0.00253	214.486	180.167	31.4	35.875	SE
ILF3	chr19	10687345	10687905	0.0026	17.8571	13.625	39.7714	49.875	SE
PECAM1	chr17	64354448	64355040	0.00262	367.543	293.167	112.143	142.5	SE
PTPN2	chr18	12819223	12819282	0.00265	6.08571	10.5417	24.2286	21.4583	SE
FES	chr15	90885411	90885585	0.00266	180.2	108.875	13.2	12.0417	SE
NCOR2	chr12	124350586	124353943	0.00268	84.5429	77.2917	6.88571	10.4583	SE
PAPD4	chr5	79649061	79649190	0.00269	86.1429	77.2083	13.3714	22.625	SE
SNRNP200	chr2	96298283	96298430	0.00269	63.6857	68.6667	7.51429	12.7917	SE
PANK3	chr5	168561890	168564065	0.0027	76.1429	51.9583	28.2857	34.9167	SE
AFTPH	chr2	64579485	64579545	0.00271	15.0286	12.125	48.2286	64.9167	SE
BLOC1S6	chr15	45597879	45601356	0.00271	13	20.9583	35.6	38.375	SE
STK40	chr1	36358736	36358822	0.00272	61.5429	51.7083	14.3714	23.25	SE
SNRNP200	chr2	96298283	96298427	0.00272	63.6571	68.7917	7.51429	12.7917	SE
SMC5	chr9	70345803	70346649	0.00273	33.8286	43.5833	13.2571	8.20833	SE
MTIF3	chr13	27441016	27441223	0.00274	15.4571	19.4167	20.9143	12.375	SE
LUC7L2	chr7	139371386	139375579	0.00277	11.3143	16.4167	21.7714	20.625	SE
SELO	chr22	50201885	50205024	0.00277	7.34286	13.5	10.1714	8.45833	SE
LUC7L2	chr7	139371386	139374964	0.00279	8.6	12.875	21.7714	20.625	SE
CSNK2A1	chr20	500030	503281	0.00282	6.25714	8.16667	41.8571	28.4167	SE
PAPOLA	chr14	96555846	96555969	0.00285	104.371	76.625	9.25714	11.125	SE
MTIF3	chr13	27441016	27444507	0.00289	15.4857	19.4167	20.9143	12.375	SE
CNOT11	chr2	101257790	101260628	0.0029	24.6	16.6667	22.7714	31.5	SE
ANKRD13A	chr12	110018344	110018488	0.00291	171.629	136.583	13.3429	18.7083	SE
MYO1F	chr19	8541905	8544121	0.00293	314.686	253.958	69.8571	89.4583	SE
MYO1F	chr19	8541905	8544129	0.00293	315.6	255.208	69.8571	89.4583	SE
BLOC1S6	chr15	45597879	45598166	0.00297	12.9714	20.9167	35.6	38.375	SE
SETD2	chr3	47101458	47101555	0.00299	26.5429	24.25	5.71429	8.83333	SE
CNOT11	chr2	101257837	101257955	0.00299	66.1143	53.2917	22.7714	31.5	SE
PTTG1IP	chr21	44861162	44861269	0.00302	178.486	128.667	20.1714	24.3333	SE
SLC12A6	chr15	34242101	34242221	0.00303	23.6857	22.875	6.6	11.3333	SE
MYO1F	chr19	8541905	8544087	0.00307	314.057	253.75	69.8571	89.4583	SE
ARFGEF2	chr20	48974765	48974874	0.00308	76.6	78.5	5.97143	9.66667	SE
FAM192A	chr16	57174714	57178852	0.00309	9.02857	11.4583	36.2	26.5833	SE
ARF4	chr3	57583693	57584007	0.0031	125.914	113.958	12.3714	16.3333	SE
PECAM1	chr17	64353611	64355040	0.0032	375.771	303	112.143	142.5	SE
TSPAN14	chr10	80467329	80468687	0.0032	46.0286	33.0833	54.9714	58.4583	SE
TIAL1	chr10	119580777	119580846	0.00321	35.1143	46.625	22.5714	16.5	SE
XRN2	chr20	21327154	21328670	0.00322	68.8	69.7917	8.94286	14.4583	SE
FNBP4	chr11	47732116	47732219	0.00322	35.4286	49.0417	30.9429	26	SE
MAPK1	chr22	21788693	21792893	0.00325	54.9429	33.4583	5.25714	6.83333	SE
BLOC1S6	chr15	45597879	45601331	0.00326	13.0286	20.9583	35.6	38.375	SE
LRMP	chr12	25075707	25076640	0.00327	12.5429	18.75	41.2286	41.5	SE
MARCH7	chr2	159743060	159744569	0.00328	138.114	157.208	9.57143	16.2083	SE
ZNF410	chr14	73922142	73922206	0.00332	10.2286	6.75	15.2857	20.2917	SE
PANK3	chr5	168563700	168564065	0.00333	74.9714	51.1667	28.2857	34.9167	SE
MARCH7	chr2	159743060	159743849	0.00336	137.886	157	9.57143	16.2083	SE
EIF4A2	chr3	186788309	186788412	0.00337	220.486	309.458	180.486	182.333	SE
FAM188A	chr10	15847863	15847943	0.00338	131.114	130.708	21.8857	29.7083	SE
DYSF	chr2	71669111	71669207	0.00338	91.0571	65.7917	5.74286	7.29167	SE
XRN2	chr20	21326788	21328670	0.00339	68.5714	69.7917	8.94286	14.4583	SE
SETD5	chr3	9434589	9434882	0.00339	114.343	123.875	23.1429	38.1667	SE
GRINA	chr8	143991955	143992078	0.00339	139.743	105.792	13.2857	19.3333	SE
NARF	chr17	82483177	82483304	0.00339	6.37143	7.83333	37.9429	21.75	SE
TRIP11	chr14	91995351	91995515	0.00342	15.5714	11.9583	5.02857	8.125	SE
CHD8	chr14	21391462	21391642	0.00342	55.6571	48.75	29.8286	43.2083	SE
EIF3I	chr1	32226170	32226320	0.00343	58.4	47.5	13.7714	20.2917	SE
BLOC1S6	chr15	45597879	45600115	0.00343	13.2	21.4167	35.6	38.375	SE
MYO1F	chr19	8541905	8544040	0.00346	314	254.083	69.8571	89.4583	SE
BLOC1S6	chr15	45597879	45600666	0.00346	13.0571	21	35.6	38.375	SE
DCAF11	chr14	24116987	24117044	0.00349	123.057	75.4583	25.1714	34.625	SE
LUC7L2	chr7	139371386	139375581	0.00351	8.62857	12.7917	21.7714	20.625	SE
NCOR2	chr12	124457105	124457162	0.00353	161.114	117.667	52.3143	68.9167	SE
UBP1	chr3	33408689	33408797	0.00353	132.743	146.25	49.3429	35.1667	SE
ZNF655	chr7	99558945	99559017	0.00359	7.28571	5.875	33.4857	48.7917	SE
GRINA	chr8	143991949	143992078	0.00362	141.2	107.125	13.2857	19.3333	SE
TAF2	chr8	119782628	119782707	0.00365	8.6	15.0417	13.2286	11.375	SE
CDC42SE1	chr1	151056271	151056786	0.00366	66.1714	65.4583	82.8571	106.042	SE
COASY	chr17	42564708	42564898	0.00367	50.7143	27.3333	8.82857	9.5	SE
TFDP1	chr13	113637817	113637896	0.00368	114.629	39.0417	7.88571	7.20833	SE
XRN2	chr20	21328462	21328670	0.00369	69.0286	70.5417	8.94286	14.4583	SE
SMC5	chr9	70346585	70346649	0.0037	28.8857	35.9167	13.2571	8.20833	SE
GRINA	chr8	143991879	143992078	0.00372	144.371	108.75	13.2857	19.3333	SE
SETD5	chr3	9434555	9434882	0.00374	111.829	121.125	23.1429	38.1667	SE
SAR1A	chr10	70162689	70162759	0.00378	17.8857	26.6667	13.7429	9.66667	SE
CUL1	chr7	148760332	148764079	0.0038	73.7143	79.125	6.11429	9.25	SE
MAP2K4	chr17	12125620	12125730	0.00382	5.22857	8.5	10.4857	8.95833	SE
PTTG1IP	chr21	44861162	44865151	0.00383	185.086	134	20.1714	24.3333	SE
ZNF451	chr6	57090817	57090894	0.00387	41.3429	43.2083	40.5714	60.75	SE
PTTG1IP	chr21	44861162	44865047	0.00387	185	133.5	20.1714	24.3333	SE
GRINA	chr8	143991887	143992078	0.00388	144.057	108.792	13.2857	19.3333	SE
HSPA8	chr11	123060592	123060773	0.00393	82.6857	69.5833	6.62857	9.125	SE
CALU	chr7	128754265	128754722	0.00396	43.4286	31.125	10.6286	15.375	SE
ZCCHC6	chr9	86317948	86319058	0.00397	36.1143	39.625	17.3143	30.7083	SE
EIF4A2	chr3	186788309	186788828	0.00397	247.314	345.625	180.486	182.333	SE
CDC42SE1	chr1	151056245	151056786	0.00398	66.1143	65.5	82.8571	106.042	SE
GRINA	chr8	143991901	143992078	0.00398	144.114	108.917	13.2857	19.3333	SE
INSIG1	chr7	155302746	155302846	0.00399	129.543	144	12.0857	20.5833	SE
CALU	chr7	128754261	128754455	0.00405	115.343	89.7083	10.6286	15.375	SE
MYO1F	chr19	8541905	8544099	0.00407	315.543	257.208	69.8571	89.4583	SE
PIEZO1	chr16	88720659	88720748	0.00411	70.2571	53.25	7.42857	10.625	SE
RBM38	chr20	57393278	57397042	0.00419	217.029	78.875	23.2571	22.4167	SE
KPNB1	chr17	47669677	47670343	0.0042	39.1714	28.5833	37.5143	45.9583	SE
SMC5	chr9	70346584	70346649	0.0042	29.0857	35.9583	13.2571	8.20833	SE
DOCK2	chr5	169759704	169759775	0.00421	102.057	93.0833	13.7429	18.4583	SE
TMEM9B	chr11	8953202	8953337	0.00423	94.5429	74.9167	6.05714	8.33333	SE
BLOC1S6	chr15	45597879	45600969	0.00428	13.1429	20.9167	35.6	38.375	SE
ARHGEF7	chr13	111209871	111210002	0.00429	111.371	113.708	12.7429	19.2917	SE
INPP4A	chr2	98546585	98546694	0.0043	88.4286	91.0417	5.94286	10.4167	SE
HIPK1	chr1	113954675	113954770	0.00432	289.514	230.708	87.4857	103.167	SE
MYCBP2	chr13	77118339	77118519	0.00434	10.9714	6.04167	22.2	24.7083	SE
CSNK2A1	chr20	500030	503695	0.00437	6.25714	8.125	41.8571	28.4167	SE
KCTD20	chr6	36474717	36479223	0.0044	42.7429	35.8333	6.14286	10.625	SE
STK40	chr1	36358736	36358837	0.0044	65.1429	56.25	14.3714	23.25	SE
ZSWIM8	chr10	73791323	73791499	0.00445	26.4	15	13.8286	14.875	SE
SEP15	chr1	86887155	86887196	0.0045	6.34286	9.25	62.3143	64.2083	SE
SMC5	chr9	70346569	70346649	0.0045	32.9143	41.0417	13.2571	8.20833	SE
KCTD20	chr6	36474924	36479223	0.00457	42.7143	35.875	6.14286	10.625	SE
ARF4	chr3	57583591	57584007	0.00457	124.086	113.5	12.3714	16.3333	SE
SF1	chr11	64773401	64773505	0.00458	155.429	139.292	34.6857	52.375	SE
USP25	chr21	15822287	15824166	0.00465	113.6	133.292	43.2	69.0417	SE
MLXIP	chr12	122137293	122137590	0.0047	72.1714	34.7917	16.4	19.0417	SE
RBM38	chr20	57393278	57394836	0.00474	204.143	75.5	23.2571	22.4167	SE
SMCHD1	chr18	2722518	2722663	0.00477	75.8286	106.583	41.9143	75.5	SE
PILRA	chr7	100395550	100397912	0.00477	131.143	157.25	6.85714	13.375	SE
RFC1	chr4	39323339	39323508	0.00479	37.6571	32.4167	26.6571	38.4167	SE
ZDHHC6	chr10	112440533	112441812	0.0048	41.4	36	18.1429	25.7083	SE
PUM1	chr1	30980061	30980163	0.00481	54.2571	54.6667	14.7714	21	SE
RBM38	chr20	57393278	57394325	0.00483	204.229	75.5	23.2571	22.4167	SE
RBM38	chr20	57393278	57397048	0.00483	204.229	75.5	23.2571	22.4167	SE
SMC5	chr9	70346570	70346649	0.00484	32.8286	40.8333	13.2571	8.20833	SE
SPATA13	chr13	24286757	24286950	0.00485	60.4	73.375	9.71429	17.3333	SE
PSMD4	chr1	151265168	151265234	0.00488	47.8	38.8333	11.1714	15.4583	SE
RBM38	chr20	57393278	57397466	0.00489	204.086	75.5417	23.2571	22.4167	SE
NEK7	chr1	198290285	198291739	0.00489	5.74286	9.25	16.3143	10.7083	SE
RBM38	chr20	57393278	57394983	0.00495	204.086	75.5833	23.2571	22.4167	SE
KCTD20	chr6	36475027	36479223	0.00498	42.6857	36.0417	6.14286	10.625	SE
NADK	chr1	1754019	1754208	0.00502	62	38.9583	20.0857	28.5833	SE
IARS	chr9	92257803	92258002	0.00502	6.68571	14.375	12.1143	11.9167	SE
TSPAN14	chr10	80468546	80468687	0.00506	55.8286	40.2083	54.9714	58.4583	SE
NADK	chr1	1754023	1754208	0.00507	62.5714	39.5417	20.0857	28.5833	SE
NADK	chr1	1753884	1754208	0.00513	61.8857	38.875	20.0857	28.5833	SE
MAP3K11	chr11	65606690	65608447	0.00517	79.2857	78.75	6.37143	11	SE
LUC7L2	chr7	139363175	139363259	0.00517	5.65714	9.08333	21.7714	20.625	SE
SMC5	chr9	70346580	70346649	0.00517	30.7143	37.8333	13.2571	8.20833	SE
AGO1	chr1	35893499	35893810	0.0052	58.4	39	6.74286	9.625	SE
ARRDC2	chr19	18009591	18009694	0.00521	104.114	120.083	13.6857	21	SE
MAP3K11	chr11	65606690	65609647	0.00521	79.3143	79.0417	6.37143	11	SE
MYO1F	chr19	8541891	8541991	0.00522	147.257	111.125	69.8571	89.4583	SE
CSF3R	chr1	36477606	36477677	0.00522	270.2	361.375	213.229	211.083	SE
SPATA13	chr13	24286764	24286950	0.00523	144.457	186.667	9.71429	17.3333	SE
RPA2	chr1	27897632	27897707	0.00524	109.114	72.2917	30.6857	32.625	SE
TFDP2	chr3	141995019	141995141	0.00526	108.629	59.2917	6.02857	6.95833	SE
MAP3K11	chr11	65606690	65608548	0.00527	79.2571	78.8333	6.37143	11	SE
SF1	chr11	64771489	64773505	0.00528	153.829	136.458	34.6857	52.375	SE
AGO1	chr1	35893591	35893810	0.00528	58.5714	39.3333	6.74286	9.625	SE
LUC7L2	chr7	139371386	139375583	0.00528	14.1143	21.75	21.7714	20.625	SE
KDM6B	chr17	7845549	7845691	0.00529	69.3714	98.625	5.25714	18.0833	SE
ZNF451	chr6	57090832	57090894	0.00531	38.4	39.875	40.5714	60.75	SE
MLXIP	chr12	122137489	122137590	0.00532	66.8571	32.6667	16.4	19.0417	SE
PACSIN2	chr22	43002309	43005789	0.00533	16.2571	8.875	24.5143	28.5417	SE
CSNK2A1	chr20	500030	504951	0.00533	6.37143	8.16667	41.8571	28.4167	SE
SF1	chr11	64773183	64773505	0.00536	154.086	137.25	34.6857	52.375	SE
KCTD20	chr6	36474788	36479225	0.00539	45.5429	26.75	5.57143	6.54167	SE
KCTD20	chr6	36474920	36479223	0.00541	43.5714	37.1667	6.14286	10.625	SE
BRWD1	chr21	39210785	39210929	0.00546	90.2571	73.75	10.4286	15.8333	SE
SF1	chr11	64771484	64773505	0.00551	153.6	136.375	34.6857	52.375	SE
OSBPL2	chr20	62259980	62260125	0.00552	171.029	168.625	17.2	22.5417	SE
EIF4A2	chr3	186788309	186788420	0.00552	364.943	500.708	180.486	182.333	SE
DCAF6	chr1	168015780	168019667	0.00553	9.8	9.29167	22.4286	6.95833	SE
DOT1L	chr19	2190090	2191240	0.00554	44.7714	48.625	5.57143	15.9583	SE
DOCK8	chr9	420948	421609	0.00555	100.371	82.3333	8.4	13.8333	SE
ZSWIM8	chr10	73791307	73791499	0.00558	15.5429	9.41667	13.8286	14.875	SE
DOT1L	chr19	2191083	2191240	0.00559	44.9429	48.7083	5.57143	15.9583	SE
ARRB2	chr17	4715012	4715043	0.00559	118.514	113.625	140.629	103.333	SE
CSF3R	chr1	36477461	36477677	0.0056	279.229	370.333	213.229	211.083	SE
AREL1	chr14	74669946	74670126	0.00562	85.8857	81.25	14.7429	22.1667	SE
SRSF10	chr1	23971337	23971439	0.00562	190.829	221.958	50.4	44.4583	SE
ADAR	chr1	154586180	154586363	0.00567	184.143	208.875	17.3429	28.375	SE
AFTPH	chr2	64579485	64579546	0.00568	118.629	107.333	48.2286	64.9167	SE
TMEM183A	chr1	203017758	203017919	0.00571	41.8	46.25	74.7714	48.8333	SE
STX16	chr20	58669290	58669488	0.00572	21.7143	18.0833	28.2571	35.625	SE
KCTD20	chr6	36474788	36475062	0.00573	47.9714	28.75	5.57143	6.54167	SE
DOCK2	chr5	169759704	169764050	0.00573	97.9143	86.2083	13.7429	18.4583	SE
CD46	chr1	207790252	207790345	0.00573	160.543	201.75	67.9429	64.0417	SE
DGKA	chr12	55940081	55940170	0.00576	63.3714	54.5	12.4571	17.5417	SE
ARAP1	chr11	72704151	72705029	0.00577	103.114	86.7917	7.65714	11.5	SE
SF1	chr11	64771439	64773505	0.00579	153.371	136.542	34.6857	52.375	SE
CSF3R	chr1	36475768	36477677	0.0058	281.314	373.542	213.229	211.083	SE
PPP4R3B	chr2	55565155	55565211	0.00582	11.1714	16.1667	15.9143	11.5	SE
ATXN1	chr6	16432945	16433096	0.00583	14	20.7917	20.8286	14.25	SE
DOT1L	chr19	2191086	2191240	0.00585	44.7143	48.7083	5.57143	15.9583	SE
ARAP1	chr11	72704151	72704451	0.00596	103.057	86.875	7.65714	11.5	SE
SORL1	chr11	121570158	121570270	0.00614	62.5714	54.7083	22.3429	32.5	SE
STK40	chr1	36358736	36362656	0.00614	66.3143	56.9583	14.3714	23.25	SE
SF1	chr11	64771463	64773505	0.00619	158.343	142.083	34.6857	52.375	SE
CREB1	chr2	207576630	207577224	0.00623	9.25714	11.9167	46.6857	35.625	SE
CHD4	chr12	6600925	6601053	0.00624	121.686	115.375	14.0857	19.4583	SE
TTC17	chr11	43434385	43436334	0.00625	113.486	88.5833	8.71429	11.0417	SE
GBF1	chr10	102369860	102369984	0.0063	36	30.0833	11.8571	16.1667	SE
EIF4A2	chr3	186784798	186785101	0.0063	54.5714	49.0417	26.4571	35.7917	SE
NAA20	chr20	20027771	20032653	0.00634	15.7143	12.875	5.94286	9.25	SE
SMU1	chr9	33069049	33071892	0.00649	94.7714	81.0833	53.4571	73.9583	SE
SF1	chr11	64772030	64773505	0.00649	153.657	137.042	34.6857	52.375	SE
HMBOX1	chr8	29043096	29043159	0.00652	5.51429	7.375	28.0571	21.7917	SE
COPS5	chr8	67047767	67047859	0.00652	13.4857	18.25	38.4	32.0417	SE
SORL1	chr11	121568831	121570270	0.00654	63.3429	55.0417	22.3429	32.5	SE
ATP6V0A1	chr17	42514288	42514690	0.00655	10.3143	5.95833	6.34286	9.04167	SE
SORL1	chr11	121568904	121570270	0.00655	63.6571	55.7083	22.3429	32.5	SE
MARK3	chr14	103500155	103500200	0.00658	9.77143	6.375	60	23.6667	SE
CLN3	chr16	28491481	28491560	0.00661	63.6857	59.5833	8.34286	11.5	SE
BCR	chr22	23268407	23268515	0.00661	112.286	74.8333	6.34286	7.41667	SE
VPS8	chr3	184869989	184870066	0.00665	7.08571	9.70833	34.6	26.75	SE
ATP6V0A1	chr17	42514288	42516858	0.00681	10.2571	5.95833	6.34286	9.04167	SE
SORL1	chr11	121568340	121570270	0.00681	63.3143	55.125	22.3429	32.5	SE
UHRF2	chr9	6433913	6434746	0.00685	33.1714	27.4167	6.17143	9.41667	SE
UBAP2L	chr1	154225083	154225384	0.00685	74.4	76.25	16.2571	23.7083	SE
UBAP2L	chr1	154225083	154225389	0.00685	74.4	76.25	16.2571	23.7083	SE
UBAP2L	chr1	154225083	154226965	0.00685	74.6286	76.5833	16.2571	23.7083	SE
SMU1	chr9	33071728	33071892	0.00689	94.8857	81.0417	53.4571	73.9583	SE
SHC1	chr1	154970031	154973508	0.00704	13.7429	8.25	5.82857	7.75	SE
MTIF3	chr13	27441016	27441904	0.00704	16.2286	19.7083	20.9143	12.375	SE
PCM1	chr8	17963100	17964103	0.00706	86.2	106.833	18.8	42.9167	SE
STK40	chr1	36358736	36361361	0.00706	65.6286	56.4583	14.3714	23.25	SE
HCFC1	chrX	153956624	153956763	0.00713	77.2571	50.7083	19.2857	21.5833	SE
TMEM183A	chr1	203017755	203017919	0.00713	50.6857	57.2917	74.7714	48.8333	SE
SMCHD1	chr18	2778168	2778238	0.00715	50.1714	73.375	53.6571	94.8333	SE
MYO1F	chr19	8541908	8541991	0.00716	132.686	100.417	69.8571	89.4583	SE
NARF	chr17	82483173	82483304	0.00716	6.51429	7.91667	37.9429	21.75	SE
INPP5K	chr17	1509682	1509778	0.00718	32.7714	21.0417	6.2	8.83333	SE
INPP5K	chr17	1509682	1509745	0.00718	29.6857	19.125	6.2	8.83333	SE
DMXL2	chr15	51451644	51451697	0.00719	81.6857	81.5	8.28571	14.875	SE
CALU	chr7	128753817	128754722	0.00721	46.3714	35.2917	10.6286	15.375	SE
ILKAP	chr2	238183657	238183740	0.00725	40.5429	30.5	16.3429	24.3333	SE
TANK	chr2	161158463	161161412	0.00728	10.0857	11.4583	28	53.7917	SE
ZNF451	chr6	57090782	57090894	0.00728	54.5429	58.9583	40.5714	60.75	SE
TTC3	chr21	37157160	37157214	0.00737	12.6	19.8333	17.8286	15.4167	SE
SMC5	chr9	70346578	70346649	0.00744	31.9714	39.0417	13.2571	8.20833	SE
SMAD3	chr15	67165252	67165384	0.00746	152.686	167.917	24.2857	37.125	SE
PCM1	chr8	17963100	17963289	0.0075	85.1429	104.458	18.8	42.9167	SE
UBE4B	chr1	10098591	10098668	0.0075	25.2857	30.5	71.6286	56.4583	SE
DGKA	chr12	55940081	55940168	0.00754	41.5714	36.5833	12.4571	17.5417	SE
TAMM41	chr3	11810775	11812302	0.00754	5.17143	8.29167	22.8571	20.5417	SE
PPIP5K2	chr5	103176865	103176910	0.00754	11.5429	13.5	12.8857	7.08333	SE
PIGT	chr20	45418833	45418979	0.00755	20.7714	12.0833	8.68571	10.625	SE
ARAP1	chr11	72704151	72704893	0.00757	104.629	88.9583	7.65714	11.5	SE
MARS	chr12	57489423	57489558	0.00767	75.9714	62.5417	6.37143	10.5	SE
ARAP1	chr11	72711020	72711141	0.00769	98.4571	69.125	17.8286	20.7917	SE
MAP2K4	chr17	12125620	12125735	0.00769	5.37143	8.58333	10.4857	8.95833	SE
STK40	chr1	36358736	36361338	0.00777	65.4286	56.4583	14.3714	23.25	SE
OAZ1	chr19	2271390	2271528	0.00778	39.2	18.3333	37.3429	29.5833	SE
TOP2B	chr3	25604759	25604870	0.00794	114.171	123.833	20.8571	32.625	SE
PUM1	chr1	30980061	30980178	0.00798	46.1143	46.0417	14.7714	21	SE
TOP1	chr20	41092272	41092379	0.00806	24.2286	35.75	39.0571	34.7083	SE
PCM1	chr8	17963100	17963402	0.00809	85.0571	104.333	18.8	42.9167	SE
KDM6B	chr17	7841946	7842040	0.0081	6.77143	12.875	35.7429	28.0417	SE
PSMD13	chr11	251545	251626	0.00811	38.3429	32.25	45.9429	56.125	SE
TSPAN14	chr10	80468581	80468687	0.00811	42.3429	31.2917	54.9714	58.4583	SE
MTIF3	chr13	27441016	27441242	0.00811	19.8	22.1667	20.9143	12.375	SE
DOCK2	chr5	169759704	169764081	0.00812	98.6	87.75	13.7429	18.4583	SE
INPP5K	chr17	1509682	1509751	0.00825	30.5143	19.7083	6.2	8.83333	SE
USP25	chr21	15822325	15824166	0.00825	107.286	126.667	43.2	69.0417	SE
SSH2	chr17	29758368	29763320	0.00841	7.85714	9.54167	34.8286	20.875	SE
AK6	chr5	69366524	69366595	0.00858	20.2	19.125	12.2286	21.625	SE
STAT2	chr12	56351291	56351450	0.00859	100.657	105.333	10.1714	14.4167	SE
CDC42SE1	chr1	151056655	151056786	0.00862	70.2	69.2083	82.8571	106.042	SE
EIF3M	chr11	32586933	32588732	0.00862	6.14286	12.9167	11.9714	12.75	SE
UBAP2L	chr1	154225083	154225212	0.00866	72.4571	75.125	16.2571	23.7083	SE
USB1	chr16	58011017	58013503	0.00878	10.0857	13.7917	27.8286	25.3333	SE
STAG2	chrX	124020477	124021431	0.00879	38.7429	52	41.8286	33.25	SE
SIK3	chr11	116876923	116877042	0.0088	93.5714	68.3333	5.8	7.54167	SE
MFF	chr2	227330625	227330846	0.00885	212.229	197.125	36.1143	41.9583	SE
CALCOCO2	chr17	48852511	48852628	0.00886	231.114	221.458	29.2286	38.2083	SE
INPP5K	chr17	1509682	1509799	0.00887	37.5714	25.2917	6.2	8.83333	SE
MFF	chr2	227326030	227328789	0.00887	32.4857	37.8333	43.6857	34.2083	SE
INPP5K	chr17	1509682	1513554	0.00893	34.4571	22.0833	6.2	8.83333	SE
FAM214A	chr15	52587150	52587203	0.009	20.1429	20.0417	8	15	SE
CD44	chr11	35211249	35211449	0.00902	38.4	27.6667	6.74286	12.9167	SE
MARK2	chr11	63903985	63904354	0.00909	29.2	18.6667	44.2571	43.5	SE
FAM214A	chr15	52587150	52591634	0.0091	24.5429	24.25	8	15	SE
NADK	chr1	1754050	1754180	0.00916	105.286	74.0417	20.0857	28.5833	SE
TES	chr7	116251759	116251975	0.00925	89.7143	94	7.65714	12.9167	SE
MYO1G	chr7	44966072	44966280	0.00925	164.457	159.708	9.08571	15.25	SE
CALCOCO2	chr17	48849251	48849373	0.00927	83.4	73.5833	10.2	11.4583	SE
HERC1	chr15	63713352	63713665	0.00932	131.371	98.6667	25	39.9583	SE
STK40	chr1	36358736	36363298	0.00936	66.1429	58.2917	14.3714	23.25	SE
TMEM9B	chr11	8953202	8955795	0.00936	63.9143	49.7083	6.05714	8.33333	SE
CD44	chr11	35210477	35211449	0.00937	38.6857	27.75	6.74286	12.9167	SE
PSME4	chr2	53890103	53890208	0.0094	36.2	25.625	10.2286	14.3333	SE
TYMP	chr22	50527587	50527745	0.00946	361.171	390.583	13.8	19.7083	SE
TYMP	chr22	50527587	50529747	0.00951	362.314	392.042	13.8	19.7083	SE
NEK7	chr1	198277960	198278788	0.00966	32.0571	23.25	5	6.79167	SE
MARK2	chr11	63903985	63904151	0.00972	29.1429	18.7083	44.2571	43.5	SE
RPS9	chr19	54201486	54203275	0.00976	382.743	385.667	19.8857	36.5417	SE
RPS9	chr19	54201486	54202977	0.00977	382.743	385.667	19.8857	36.5417	SE
TYMP	chr22	50527587	50529615	0.00978	361.143	390.917	13.8	19.7083	SE
CYP20A1	chr2	203268849	203272748	0.00989	45.3429	36.8333	46.5714	56.5833	SE
RPS9	chr19	54201486	54204770	0.00991	382.686	386.208	19.8857	36.5417	SE
CYP20A1	chr2	203271271	203272748	0.00992	45.2857	36.7917	46.5714	56.5833	SE
HDAC5	chr17	44092171	44092284	0.00997	86.9143	65.0833	7.68571	9.5	SE
HCFC1	chrX	153958441	153958766	0.00999	53.9143	38.4167	14.3143	16.8333	SE
AFF1	chr4	87132270	87133081	0.0101	38.0857	24.3333	12.4857	16.0833	SE
LINC00674	chr17	68102942	68103058	0.0101	37.0571	27.2083	21.9429	27.0833	SE
POLR1D	chr13	27650041	27650290	0.0104	73.2571	60.4167	169.457	71.8333	SE
CSF3R	chr1	36477604	36477677	0.0104	289.314	380.5	213.229	211.083	SE
USP11	chrX	47239069	47239179	0.0105	24.2857	24.3333	8.51429	14.75	SE
MARS	chr12	57489423	57490058	0.0105	72.5143	57.2917	6.37143	10.5	SE
HNRNPD	chr4	82371527	82371584	0.0105	66.6571	63.1667	5.94286	9.20833	SE
TOPBP1	chr3	133654343	133654454	0.0108	16.0857	21.3333	42.3143	35.25	SE
ZDHHC6	chr10	112440533	112440695	0.0109	53.2286	47.875	18.1429	25.7083	SE
AFF1	chr4	87132270	87133722	0.0109	38.0286	24.4167	12.4857	16.0833	SE
CLN3	chr16	28491405	28491560	0.0109	39.0286	34.9167	8.34286	11.5	SE
TFDP1	chr13	113637619	113637896	0.0109	87.1714	28.5417	7.88571	7.20833	SE
PANK3	chr5	168563888	168564065	0.0109	102.514	75.9167	28.2857	34.9167	SE
NUCB1	chr19	48913473	48913532	0.0109	177.114	128.542	16.6857	21.375	SE
RABEP1	chr17	5356507	5358705	0.011	12.2857	18.9583	45.3714	47.8333	SE
KDM2A	chr11	67186127	67186581	0.011	6.94286	10.8333	28.5714	28.1667	SE
IARS	chr9	92257803	92257951	0.0111	6.74286	14.2917	12.1143	11.9167	SE
POLR1D	chr13	27650041	27651352	0.0112	74.6286	62	169.457	71.8333	SE
DENND4A	chr15	65700543	65700675	0.0114	30.0286	23.875	43.4286	53.875	SE
USP15	chr12	62396335	62396398	0.0114	54.3714	50.625	5.22857	8.91667	SE
CAB39	chr2	230810638	230811764	0.0114	9.54286	11.5833	53.1714	44.5417	SE
SMARCA5	chr4	143540362	143540495	0.0115	75.7143	63.125	8	11.0417	SE
EIF4A2	chr3	186788309	186788416	0.0115	283.857	384.208	180.486	182.333	SE
CD44	chr11	35210847	35211449	0.0116	38.2286	27.6667	6.74286	12.9167	SE
USB1	chr16	58011017	58013046	0.0116	10.1143	13.625	27.8286	25.3333	SE
ZFAND1	chr8	81717248	81717276	0.0116	5.05714	8.54167	21.5143	18.875	SE
FAM104A	chr17	73212677	73212759	0.0116	41.5714	21.3333	84.7714	26.125	SE
HCFC1	chrX	153958350	153958766	0.0117	54.2	38.9583	14.3143	16.8333	SE
OSBPL11	chr3	125552549	125552679	0.0117	34.1429	31.7083	6.77143	12.4583	SE
OSBPL11	chr3	125552550	125552679	0.0117	34.3714	32.2083	6.77143	12.4583	SE
SIK3	chr11	116876923	116877041	0.0117	63.4	44.625	5.8	7.54167	SE
DYSF	chr2	71549349	71549391	0.0117	24.7429	29.6667	63.1143	43.0833	SE
UBP1	chr3	33408689	33408752	0.0117	39	43.3333	49.3429	35.1667	SE
DYSF	chr2	71573618	71574371	0.0118	118.029	95.4167	7.57143	10.9167	SE
PTTG1IP	chr21	44856860	44861271	0.0119	49.2286	34.25	20.1714	24.3333	SE
SIN3A	chr15	75381612	75381690	0.0119	51.6	53.375	6.88571	12.375	SE
CCDC82	chr11	96383961	96388340	0.0119	134.829	157.375	16.1429	26.125	SE
POLR1D	chr13	27650041	27650241	0.0119	73.9429	60.5833	169.457	71.8333	SE
MFF	chr2	227328657	227328789	0.0119	32.7714	37.7917	43.6857	34.2083	SE
DRG1	chr22	31403028	31403204	0.012	35.1429	33.4583	7.34286	13	SE
OAZ1	chr19	2271390	2271474	0.012	37.0286	17.5833	37.3429	29.5833	SE
CCDC82	chr11	96383961	96388829	0.012	134.886	157.542	16.1429	26.125	SE
USB1	chr16	58011017	58011262	0.012	10.0857	13.5417	27.8286	25.3333	SE
IL17RA	chr22	17103493	17103600	0.0121	116.029	89.0417	14	15.625	SE
DYSF	chr2	71572484	71574371	0.0122	117.771	95.25	7.57143	10.9167	SE
VPS8	chr3	184922428	184922483	0.0122	32.3143	33.5417	10.0571	5.58333	SE
FRYL	chr4	48553214	48553383	0.0123	48.8286	41.375	14.9714	23.0833	SE
ZCCHC6	chr9	86318957	86319058	0.0123	41.4857	49.5417	17.3143	30.7083	SE
IL17RA	chr22	17103493	17103581	0.0123	116.171	89.4583	14	15.625	SE
AOAH	chr7	36548195	36548686	0.0123	103.429	102	9.05714	13.125	SE
CCDC82	chr11	96383961	96384758	0.0123	134.629	157.417	16.1429	26.125	SE
CCDC82	chr11	96383961	96387653	0.0123	134.657	157.375	16.1429	26.125	SE
CCDC82	chr11	96383961	96386020	0.0124	134.629	157.375	16.1429	26.125	SE
USB1	chr16	58011017	58013086	0.0124	10.0857	13.625	27.8286	25.3333	SE
KDM2A	chr11	67185952	67186581	0.0124	7.42857	11.4167	28.5714	28.1667	SE
IKZF1	chr7	50373190	50376793	0.0126	22.1714	12.2917	17.4	17.4167	SE
PTTG1IP	chr21	44858965	44861271	0.0126	49.2571	34.2083	20.1714	24.3333	SE
MAST3	chr19	18122106	18122127	0.0126	31.7429	15.6667	7.57143	7.83333	SE
RNF41	chr12	56212995	56213138	0.0126	10.3143	14.375	22.8571	16.25	SE
OSBPL11	chr3	125548035	125552679	0.0127	34.5714	31.9167	6.77143	12.4583	SE
DOCK11	chrX	118681693	118682713	0.0127	57.5143	48.9583	5.42857	7.79167	SE
CD44	chr11	35211147	35211449	0.0129	38.1143	27.75	6.74286	12.9167	SE
OSBPL11	chr3	125552433	125552679	0.0129	34.5429	31.875	6.77143	12.4583	SE
EDEM1	chr3	5210174	5210233	0.0129	46.1143	35.9167	45.5429	53	SE
RPS3A	chr4	151100974	151101012	0.0129	68.9143	71.5833	13.2857	19.75	SE
DYSF	chr2	71573171	71574371	0.013	117.486	95.4167	7.57143	10.9167	SE
USB1	chr16	58011017	58012624	0.013	10.0857	13.5417	27.8286	25.3333	SE
TYMP	chr22	50527587	50527717	0.0131	385.4	425.042	13.8	19.7083	SE
CYP20A1	chr2	203272645	203272748	0.0132	45.4571	36.8333	46.5714	56.5833	SE
GATAD2A	chr19	19501968	19502042	0.0132	38.2286	33.6667	11.7714	18.5833	SE
TCF12	chr15	57232290	57232430	0.0132	79.6286	78.0417	6.57143	11.2083	SE
CREB1	chr2	207576630	207576693	0.0132	13.7714	18.125	46.6857	35.625	SE
ARIH1	chr15	72544819	72547757	0.0133	63.0571	73.4167	6.82857	11.9167	SE
PTTG1IP	chr21	44857361	44861271	0.0134	49.1429	34.25	20.1714	24.3333	SE
CLN3	chr16	28489464	28491560	0.0134	38.9714	35.1667	8.34286	11.5	SE
SCAF11	chr12	45961699	45961770	0.0136	25.6	25.8333	22.8286	39.75	SE
PTTG1IP	chr21	44856832	44861271	0.0137	49.0571	34.2083	20.1714	24.3333	SE
PUM1	chr1	30980061	30980166	0.0137	48.0571	48.9583	14.7714	21	SE
HIPK1	chr1	113950687	113952889	0.0137	84.8286	100.25	30.9714	50.8333	SE
PPP1R9B	chr17	50139526	50139581	0.0138	76.2857	57.2917	40.7143	45.9583	SE
PPP6R2	chr22	50418866	50418979	0.0138	84.9429	74.0833	7.48571	10.0833	SE
IARS	chr9	92255534	92255604	0.0138	13.2286	18.25	15	6.95833	SE
EDEM1	chr3	5210174	5210242	0.014	62.0571	50.25	45.5429	53	SE
VNN2	chr6	132752445	132752749	0.014	63.4571	59.7083	5.91429	10.7917	SE
ATP6V0A1	chr17	42514288	42516897	0.0141	10.3714	6.33333	6.34286	9.04167	SE
NUP98	chr11	3700609	3700816	0.0141	66	89.2083	6.74286	15.0833	SE
CD44	chr11	35211263	35211449	0.0142	38.5714	28.3333	6.74286	12.9167	SE
GGA3	chr17	75243062	75243258	0.0143	56.3143	52.4583	24.8571	33.375	SE
DYSF	chr2	71574202	71574371	0.0143	119.029	98.0417	7.57143	10.9167	SE
AMBRA1	chr11	46512726	46512813	0.0144	25.6	18.9583	14.8571	21	SE
SHC1	chr1	154968203	154968257	0.0145	88.0571	65.3333	13.4286	16.375	SE
HBP1	chr7	107195833	107196363	0.0146	41.2	52.2917	18	32.0417	SE
HBP1	chr7	107195833	107196581	0.0146	40.9714	52.4583	18	32.0417	SE
PTTG1IP	chr21	44856451	44861271	0.0146	49.2571	34.5	20.1714	24.3333	SE
RBM38	chr20	57393278	57393331	0.0146	147.6	58.7083	23.2571	22.4167	SE
CD46	chr1	207767778	207767823	0.0146	121.6	139.75	16.9714	12.4167	SE
CXXC1	chr18	50285324	50285351	0.0147	42.9143	33.3333	7.45714	10.2083	SE
HIPK1	chr1	113952767	113952889	0.0148	82.7429	98.3333	30.9714	50.8333	SE
IL17RA	chr22	17103493	17104512	0.0148	116.029	89.2917	14	15.625	SE
PTTG1IP	chr21	44858654	44861271	0.0149	49.1143	34.375	20.1714	24.3333	SE
OSBPL11	chr3	125549428	125552679	0.0149	34.6286	32.2917	6.77143	12.4583	SE
CYTH1	chr17	78702537	78702604	0.0149	343.686	357.708	213.571	288.625	SE
FAM214A	chr15	52587150	52587219	0.015	32.8	34.9583	8	15	SE
MAP3K8	chr10	30434636	30439274	0.015	73.3143	88.875	6.54286	12.7083	SE
PPP6R3	chr11	68567013	68567166	0.015	101.057	113.125	7.97143	15.625	SE
MANBA	chr4	102690879	102690957	0.015	15.8286	20.5833	22.6857	15.5417	SE
CLN3	chr16	28490318	28491560	0.0151	39.0571	35.4167	8.34286	11.5	SE
PARP8	chr5	50760291	50760361	0.0151	73.7714	92.7083	25.4286	49.2083	SE
TFDP1	chr13	113637818	113637896	0.0153	71.8286	23.125	7.88571	7.20833	SE
NUP98	chr11	3700609	3700807	0.0154	64.9143	88.125	6.74286	15.0833	SE
BRD7	chr16	50323586	50323817	0.0155	60.2	49.9167	44.4286	53.5833	SE
NUP98	chr11	3700609	3701555	0.0155	65.2857	88.5833	6.74286	15.0833	SE
HBP1	chr7	107195833	107196369	0.0156	40.8	52.2917	18	32.0417	SE
RAB2B	chr14	21468669	21469216	0.0156	123.171	31.125	6.82857	6.08333	SE
IKZF1	chr7	50376536	50376793	0.0157	22.6571	12.875	17.4	17.4167	SE
DEDD	chr1	161130814	161130869	0.0157	20.5143	16.9583	14.6571	22.5833	SE
AOAH	chr7	36547829	36548686	0.0157	103.914	103.417	9.05714	13.125	SE
USB1	chr16	58011017	58013419	0.0157	10.1143	13.4583	27.8286	25.3333	SE
CPEB4	chr5	173942883	173943049	0.0157	7.57143	13.6667	22.6571	20.7917	SE
UBXN2B	chr8	58413298	58413371	0.0157	42.0857	54.7917	40.4	28.5	SE
ANKRD13A	chr12	110017626	110018488	0.0158	115.771	92.7917	13.3429	18.7083	SE
PLEK	chr2	68382564	68382633	0.0158	142.286	176.125	5.37143	10.7083	SE
TMEM183A	chr1	203017719	203017919	0.0158	40.3429	43.0833	74.7714	48.8333	SE
USB1	chr16	58011017	58013444	0.0158	10.1429	13.4583	27.8286	25.3333	SE
PPP4R3B	chr2	55565155	55567003	0.0158	7.28571	10.2083	15.9143	11.5	SE
PUM1	chr1	30980061	30980182	0.0159	44.2	45.2083	14.7714	21	SE
NUP98	chr11	3700609	3700876	0.0159	64.7429	88.1667	6.74286	15.0833	SE
MEF2A	chr15	99598429	99598511	0.0159	94.7143	113.417	24.8286	20.75	SE
IL17RA	chr22	17103493	17103659	0.016	115.971	89.4583	14	15.625	SE
RCOR3	chr1	211312354	211312487	0.0161	26.1714	31.9583	24.4	14.9167	SE
NAA20	chr20	20032507	20032653	0.0162	26.9429	22.7083	5.94286	9.25	SE
CDC42SE1	chr1	151056650	151056786	0.0162	72.9143	74.3333	82.8571	106.042	SE
EIF3M	chr11	32588593	32588732	0.0162	12.8286	23.8333	11.9714	12.75	SE
BLOC1S6	chr15	45597879	45601388	0.0163	13.8286	21.3333	35.6	38.375	SE
NUP98	chr11	3700609	3700842	0.0164	64.7429	88.375	6.74286	15.0833	SE
HBP1	chr7	107195833	107196327	0.0165	40.8286	52.2917	18	32.0417	SE
HSPA9	chr5	138566625	138566718	0.0165	89.3714	98.7083	7.57143	11.4583	SE
INSIG1	chr7	155303806	155303895	0.0165	51.8286	82.1667	91.6857	100.292	SE
CSF2RA	chrX	1281870	1282560	0.0165	5.4	7.66667	27.6571	18.9583	SE
TBXAS1	chr7	139911224	139915655	0.0166	133.829	114.833	18.7429	24.75	SE
MATR3	chr5	139306210	139308327	0.0167	178.371	217.75	51.8857	85.1667	SE
RELA	chr11	65658286	65658350	0.0168	21.0571	22.2083	6.54286	12.5833	SE
EIF3I	chr1	32225635	32226530	0.0169	47.8571	41.0417	13.7714	20.2917	SE
GATAD2A	chr19	19501968	19502099	0.017	40.1714	34.8333	11.7714	18.5833	SE
XRN2	chr20	21328593	21328670	0.017	55.9714	59.125	8.94286	14.4583	SE
C1orf162	chr1	111477725	111477860	0.017	234.486	219.375	65.2571	81.5	SE
EIF3I	chr1	32226402	32226530	0.0171	48.4571	42.3333	13.7714	20.2917	SE
STAT6	chr12	57107658	57107743	0.0171	60.0286	44.25	62.7429	73.2917	SE
MATR3	chr5	139307238	139308327	0.0171	195.571	240.417	51.8857	85.1667	SE
HBP1	chr7	107195833	107196004	0.0172	40.7143	52.2917	18	32.0417	SE
HBP1	chr7	107195833	107197183	0.0172	40.7143	52.2917	18	32.0417	SE
HBP1	chr7	107195833	107196041	0.0172	42.7714	55.2917	18	32.0417	SE
SRSF10	chr1	23971116	23971439	0.0172	201.571	231.417	50.4	44.4583	SE
NARF	chr17	82483213	82483304	0.0173	5.6	7.08333	37.9429	21.75	SE
SRSF10	chr1	23967883	23971439	0.0173	200.714	230.75	50.4	44.4583	SE
FYN	chr6	111846597	111846629	0.0174	13.8857	19.2917	41.8	32.2917	SE
RAB14	chr9	121190553	121191873	0.0175	69.5714	56.625	13.5143	17.875	SE
MANBA	chr4	102690879	102695232	0.0175	8.91429	11.5833	22.6857	15.5417	SE
TOMM34	chr20	44948729	44951127	0.0177	27.5714	16.875	6.6	6.83333	SE
ATG3	chr3	112553279	112553328	0.0178	40.7429	45.25	17.5429	29.1667	SE
RBM3	chrX	48575560	48575630	0.0178	80.4286	85.3333	13.6571	23.9583	SE
HBP1	chr7	107195833	107199655	0.0179	40.6857	52.375	18	32.0417	SE
G3BP2	chr4	75646338	75646456	0.018	47.7714	44.7083	14.1714	24.875	SE
CELF1	chr11	47483452	47483531	0.018	138.8	150.708	22.2286	30.25	SE
KDM6B	chr17	7841910	7842040	0.018	11.4286	19.4167	35.7429	28.0417	SE
CSNK1A1	chr5	149515668	149515726	0.0181	8.08571	13.0417	43.6286	48.6667	SE
DCAF6	chr1	168015780	168019667	0.0181	5.82857	5.25	53.4571	17.5	SE
INSIG1	chr7	155303824	155303895	0.0181	93.2	154.417	91.6857	100.292	SE
EIF3I	chr1	32226104	32226530	0.0183	47.6	41.0417	13.7714	20.2917	SE
HYOU1	chr11	119049017	119049347	0.0186	102.714	83.4167	5.62857	8.83333	SE
RELA	chr11	65658286	65659364	0.0188	58.2571	54.1667	5.82857	9.66667	SE
NARF	chr17	82483166	82483304	0.0188	7.82857	8.70833	37.9429	21.75	SE
TBXAS1	chr7	139911224	139911320	0.0189	126.571	110.5	18.7429	24.75	SE
PCM1	chr8	17980590	17980755	0.019	53.2	45.3333	12.6857	18.0417	SE
IARS	chr9	92253671	92255604	0.019	13.5714	19	15	6.95833	SE
MFF	chr2	227328686	227328789	0.0191	18.5429	22	43.6857	34.2083	SE
ZNF385A	chr12	54371472	54371515	0.0195	16.5714	12.2917	16.9429	23.9167	SE
INSIG1	chr7	155302521	155302846	0.0195	90.9429	100.75	12.0857	20.5833	SE
RAB14	chr9	121190553	121191669	0.0195	69.3429	56.5417	13.5143	17.875	SE
HYOU1	chr11	119049017	119049351	0.0195	102.686	83.5833	5.62857	8.83333	SE
ASCC3	chr6	100864063	100864214	0.0196	96.1714	106.667	12.2857	21	SE
ILF3	chr19	10684415	10684476	0.0196	30.7143	36.4167	18.1429	13.375	SE
ZC3HAV1	chr7	139075438	139076409	0.0197	97.2571	97.9167	12.2286	16.5833	SE
GRINA	chr8	143992029	143992078	0.0198	83.8286	66.75	13.2857	19.3333	SE
ATXN2L	chr16	28826861	28826986	0.0198	101	78.0417	13.9143	15.4167	SE
SMC5	chr9	70346608	70346649	0.0198	23.6286	27.25	13.2571	8.20833	SE
ATG16L2	chr11	72822848	72822961	0.02	99.1714	95.5	14.9714	9.91667	SE
ATP6V0A1	chr17	42514288	42516949	0.0201	10.4857	6.66667	6.34286	9.04167	SE
RAB2B	chr14	21468669	21468772	0.0201	117.971	29.0833	6.82857	6.08333	SE
EIF4A2	chr3	186788291	186788420	0.0201	108.8	143.583	180.486	182.333	SE
AK6	chr5	69366502	69366595	0.0202	40.2857	42.9167	12.2286	21.625	SE
ZC3HAV1	chr7	139075465	139076409	0.0202	97.2857	98.0833	12.2286	16.5833	SE
HNRNPR	chr1	23333056	23333631	0.0203	99.0571	90	6.82857	9.04167	SE
PAPOLA	chr14	96555846	96555922	0.0204	61.8	47.375	9.25714	11.125	SE
EIF4A2	chr3	186784961	186785101	0.0204	155.343	160	26.4571	35.7917	SE
CUL1	chr7	148760332	148760496	0.0204	120.629	138.292	6.11429	9.25	SE
BABAM1	chr19	17271596	17273451	0.0205	91.2571	53.125	9.91429	10.0833	SE
UBQLN1	chr9	83666349	83666441	0.0205	86.6286	83.6667	19.6571	11	SE
DDX17	chr22	38489227	38490436	0.0205	57.5714	59.5833	94.9714	59	SE
TES	chr7	116251192	116251975	0.0209	51.9143	52.2083	7.65714	12.9167	SE
DDX39B	chr6	31539146	31539274	0.021	356.4	363.292	72.8857	93.5	SE
PHF20L1	chr8	132839496	132839582	0.0214	29.3143	23.5833	9.62857	12.25	SE
MAST3	chr19	18134816	18134982	0.0216	111.457	81.9167	27.2571	38.8333	SE
PDCD11	chr10	103399733	103399830	0.0216	5.54286	7.66667	23.0857	15.1667	SE
SAP30BP	chr17	75668572	75668625	0.0217	75.6	88.5	7.94286	12.7917	SE
GPD2	chr2	156542916	156542944	0.0217	5.08571	6.54167	26.9714	20.125	SE
INSIG1	chr7	155302728	155302846	0.0218	88.3714	98.1667	12.0857	20.5833	SE
OSBPL9	chr1	51756319	51756358	0.0219	51.8571	48.2083	17.1714	23.7083	SE
RELA	chr11	65658286	65659349	0.0219	58.5714	54.9583	5.82857	9.66667	SE
FYB	chr5	39219442	39220821	0.022	136.257	144.125	36.2857	21.5	SE
SUB1	chr5	32598960	32598974	0.0221	53.1429	63.7083	5.6	9.45833	SE
C1orf162	chr1	111477725	111477775	0.0221	177.971	207.167	17.6	26.7083	SE
FYB	chr5	39219442	39220241	0.0221	136.229	144.125	36.2857	21.5	SE
EDEM1	chr3	5210174	5210243	0.0222	63.6	52.1667	45.5429	53	SE
CCT5	chr5	10254673	10254838	0.0222	164.029	109.042	10.9714	11.4583	SE
PIEZO1	chr16	88720615	88720745	0.0223	57.3429	41.7917	7.42857	10.625	SE
TINF2	chr14	24241889	24242004	0.0223	45.2286	37.75	29.8286	41.3333	SE
HNRNPC	chr14	21263310	21263336	0.0225	825	794.792	437.971	547.167	SE
GCN1	chr12	120131184	120131251	0.0226	28.1714	25.7083	11.1143	17.2083	SE
FYB	chr5	39219442	39221995	0.0226	136.514	144.292	36.2857	21.5	SE
NFAT5	chr16	69646516	69646578	0.0227	23.4	35.625	21.0286	17.5833	SE
INSIG1	chr7	155302805	155302846	0.0228	71.9714	80.875	12.0857	20.5833	SE
RALGAPA2	chr20	20396694	20396734	0.023	27.1714	13.5	6.82857	7.33333	SE
PIEZO1	chr16	88720615	88720837	0.0231	56.6571	40.8333	7.42857	10.625	SE
CDC42SE1	chr1	151055891	151056786	0.0232	71.4857	71	15.9429	21.5	SE
NIPBL	chr5	37000372	37000570	0.0232	111.886	119.792	27.7143	41.75	SE
TES	chr7	116251863	116251975	0.0233	43.2286	43.1667	7.65714	12.9167	SE
CDA	chr1	20604927	20605039	0.0233	96.2286	54.7083	14.2571	12.5833	SE
CD3D	chr11	118339774	118339906	0.0234	97.2286	108.792	7.34286	5.29167	SE
NPL	chr1	182792231	182792286	0.0234	8.71429	10.7083	10.4571	7.54167	SE
BRD7	chr16	50323586	50323698	0.0235	98.3143	82.9167	44.4286	53.5833	SE
RASA3	chr13	114056455	114056662	0.0235	20.6	16.5833	45.7429	53.5417	SE
FYB	chr5	39219442	39219578	0.0235	136.314	144.083	36.2857	21.5	SE
PHF20L1	chr8	132799094	132799172	0.0239	16.2	11.25	5.42857	7.625	SE
SEC16A	chr9	136462886	136463132	0.0239	52.3143	46.5833	9.02857	11.9167	SE
ZNF271P	chr18	35291009	35291232	0.0239	135.943	110.333	11.6571	12.4167	SE
PPP4R3B	chr2	55591504	55591695	0.0239	15.8286	23.625	32.5714	32.4583	SE
PHF20L1	chr8	132839386	132839582	0.024	65.4857	55	9.62857	12.25	SE
IKZF1	chr7	50376275	50376793	0.0241	22.0571	12.5417	17.4	17.4167	SE
AREL1	chr14	74669946	74670142	0.0241	72.4286	72.2917	14.7429	22.1667	SE
BNIP2	chr15	59679240	59679768	0.0241	251.143	223.25	50.2	60.8333	SE
RELA	chr11	65658286	65659527	0.0243	57.6286	54.2083	5.82857	9.66667	SE
FAM104A	chr17	73212677	73212740	0.0243	116.571	54.375	84.7714	26.125	SE
TANK	chr2	161161284	161161412	0.0244	11.4	14.1667	28	53.7917	SE
HOOK3	chr8	42968012	42969641	0.0245	121.6	106	7.82857	11.1667	SE
HOOK3	chr8	42968012	42968696	0.0245	121.714	106.167	7.82857	11.1667	SE
BNIP2	chr15	59678775	59679768	0.0245	251.629	223.917	50.2	60.8333	SE
MAP4K4	chr2	101868028	101868037	0.0246	11.9429	6.79167	54.9429	51.375	SE
BNIP2	chr15	59679322	59679768	0.0246	251.086	223.25	50.2	60.8333	SE
BLOC1S6	chr15	45597879	45597996	0.0247	12	18.25	35.6	38.375	SE
RBM33	chr7	155711172	155711455	0.0248	64.9429	74.5833	47.5143	28.75	SE
HBP1	chr7	107195833	107198730	0.0249	40.7143	52.7083	18	32.0417	SE
PCM1	chr8	17980590	17983289	0.0249	45.4286	38.2083	12.6857	18.0417	SE
AREL1	chr14	74669946	74670295	0.0249	72.3143	72.375	14.7429	22.1667	SE
ZC3HAV1	chr7	139076285	139076430	0.0251	79	83.5833	12.2286	16.5833	SE
EWSR1	chr22	29282389	29282498	0.0251	103.057	108.542	11.2286	15.7917	SE
DDX17	chr22	38489716	38490436	0.0251	56.5429	58.5833	94.9714	59	SE
SIN3A	chr15	75381612	75381720	0.0252	53.4571	56.2917	6.88571	12.375	SE
BNIP2	chr15	59678747	59679768	0.0252	251.714	224	50.2	60.8333	SE
UBQLN1	chr9	83666349	83666472	0.0252	89.7714	86.7917	19.6571	11	SE
ZNF271P	chr18	35291001	35291232	0.0253	110.114	88.8333	11.6571	12.4167	SE
ZNF271P	chr18	35291073	35291232	0.0253	110.029	88.7083	11.6571	12.4167	SE
PARP8	chr5	50821212	50821338	0.0253	217.6	243.833	44.6857	70.9167	SE
GTF2I	chr7	74718860	74718941	0.0254	16.4	17.7917	41.8	31.5	SE
SENP7	chr3	101399468	101403047	0.0254	8.62857	15.4583	9.77143	9.08333	SE
ADRBK1	chr11	67283710	67283773	0.0257	110.429	88.4167	31.4	35.875	SE
RELB	chr19	45022052	45022516	0.0258	25.0286	31.6667	9.22857	18.5833	SE
XPNPEP1	chr10	109870730	109870904	0.0258	35.1714	26.5417	8.37143	11.7083	SE
SBNO2	chr19	1112180	1112301	0.0258	30.3714	36.3333	12.7714	23.4583	SE
ILKAP	chr2	238183652	238183753	0.0258	39.2571	31.4583	16.3429	24.3333	SE
MYO1F	chr19	8541912	8541991	0.0259	140.229	115.083	69.8571	89.4583	SE
RNF10	chr12	120571171	120571291	0.0259	259.2	84.125	29.6857	24.25	SE
RBM33	chr7	155711202	155711455	0.0259	64.7429	74.125	47.5143	28.75	SE
ME2	chr18	50939569	50939640	0.026	91.0571	64.4583	13.4571	15.125	SE
ATG16L2	chr11	72822864	72822961	0.026	94.5714	90.875	14.9714	9.91667	SE
AMPD2	chr1	109628642	109628806	0.0261	50.5429	38.5417	11.7429	13.9583	SE
RNPEP	chr1	201989488	201989531	0.0262	66.3429	51.375	5.91429	8.08333	SE
PHF20L1	chr8	132797043	132799172	0.0263	17.4857	12.0417	5.42857	7.625	SE
ACADVL	chr17	7224145	7224223	0.0263	36.4571	34.7083	5.94286	9.5	SE
UBXN2B	chr8	58413022	58413371	0.0263	24.8857	32.4167	40.4	28.5	SE
TOMM34	chr20	44948729	44948877	0.0264	32.3429	21.1667	6.6	6.83333	SE
FLOT1	chr6	30741613	30741704	0.0264	99.1429	68.0417	14.5429	16.7917	SE
STAG2	chrX	124021366	124021431	0.0264	53.7429	68.375	41.8286	33.25	SE
SLMAP	chr3	57865241	57865292	0.0265	9.88571	11.9583	10	7.45833	SE
AREL1	chr14	74669946	74670029	0.0266	46.0571	44.125	14.7429	22.1667	SE
DDX17	chr22	38490082	38490436	0.0266	55.5714	57.3333	94.9714	59	SE
SSH2	chr17	29737585	29737666	0.0266	13.1714	14.0833	34.8286	20.875	SE
RAB4A	chr1	229286485	229289125	0.0266	5.65714	6.95833	30.4857	21.7083	SE
FYN	chr6	111846590	111846629	0.0267	20.8571	28.625	41.8	32.2917	SE
SLMAP	chr3	57896246	57896404	0.0267	8.74286	14.4583	16.4286	14.6667	SE
MTIF3	chr13	27441016	27441077	0.0269	18.4	20.1667	20.9143	12.375	SE
INSIG1	chr7	155302509	155302846	0.027	88.3714	98	12.0857	20.5833	SE
TES	chr7	116251537	116251975	0.0272	51.8286	52.3333	7.65714	12.9167	SE
MARK2	chr11	63903985	63904147	0.0272	59.0286	41.0417	44.2571	43.5	SE
FYB	chr5	39219442	39221999	0.0272	136.371	144.167	36.2857	21.5	SE
NCF2	chr1	183574486	183574588	0.0276	300.829	290.792	54.2857	75.75	SE
TBXAS1	chr7	139911224	139913412	0.0277	136.829	120.292	18.7429	24.75	SE
VNN2	chr6	132752672	132752749	0.0278	43.2	41.375	5.91429	10.7917	SE
SF1	chr11	64773429	64774323	0.0278	196.743	188.792	34.6857	52.375	SE
ZNF271P	chr18	35290869	35291232	0.0278	110	88.9583	11.6571	12.4167	SE
BRWD1	chr21	39210785	39210948	0.028	60.2857	49.7083	10.4286	15.8333	SE
EIF3M	chr11	32587045	32588732	0.028	7.17143	13.5	11.9714	12.75	SE
ARCN1	chr11	118581245	118581509	0.0283	119.543	82.5417	38.0571	39.9167	SE
EPN1	chr19	55689297	55689371	0.0283	122.886	102.375	32.2	39.5417	SE
FAM120A	chr9	93552106	93552161	0.0283	8	9.875	41.3429	31.3333	SE
CIC	chr19	42291557	42291745	0.0284	74.2571	66.875	5.77143	7.875	SE
TERF1	chr8	73030335	73030395	0.0285	15.2286	9.79167	55.8	54.6667	SE
CYB5R4	chr6	83929419	83930645	0.0285	9.34286	14.9583	32.8571	28.9167	SE
AMPD2	chr1	109620913	109621266	0.0287	17.8571	12.2917	28.5143	33.1667	SE
SHC1	chr1	154970031	154970199	0.0289	23.8286	15.875	5.82857	7.75	SE
TBXAS1	chr7	140017670	140017833	0.0289	117.457	90.3333	16.6857	20.25	SE
DEDD	chr1	161130814	161130847	0.029	53.8	49.0833	14.6571	22.5833	SE
PHF20L1	chr8	132799057	132799172	0.0291	17.4286	12.0417	5.42857	7.625	SE
SF1	chr11	64773429	64776218	0.0291	196.257	188.875	34.6857	52.375	SE
PHF20L1	chr8	132795965	132799172	0.0293	17.5429	12.2083	5.42857	7.625	SE
OSBPL2	chr20	62259980	62260930	0.0293	103.914	101.375	17.2	22.5417	SE
OSBPL2	chr20	62259980	62262031	0.0293	103.886	101.375	17.2	22.5417	SE
PPP6R2	chr22	50418866	50419105	0.0294	17.0857	14.2917	7.48571	10.0833	SE
OSM	chr22	30265001	30265144	0.0294	103.914	167.417	8.88571	18.8333	SE
CALU	chr7	128754265	128754455	0.0295	75.5714	62.2083	10.6286	15.375	SE
NCF2	chr1	183574486	183574620	0.0297	313.229	300.917	54.2857	75.75	SE
ZC3HAV1	chr7	139076285	139076405	0.0297	78.3429	83.5417	12.2286	16.5833	SE
NCF2	chr1	183574486	183574585	0.0299	295.314	286.625	54.2857	75.75	SE
PSEN1	chr14	73198030	73198129	0.03	157.629	144.625	22.2286	30.9583	SE
COPS5	chr8	67047684	67047859	0.0301	24.3429	30.375	38.4	32.0417	SE
STAT6	chr12	57107604	57107743	0.0302	310.829	239.667	62.7429	73.2917	SE
CDC42SE1	chr1	151056650	151056786	0.0304	65.9714	65.2917	15.9429	21.5	SE
CDC42SE1	chr1	151055850	151056786	0.0305	66.6571	65.75	15.9429	21.5	SE
TES	chr7	116251847	116251975	0.0305	49.9143	50.4583	7.65714	12.9167	SE
PHF3	chr6	63691713	63692043	0.0309	35.0571	38	8.57143	16.375	SE
SMAP2	chr1	40406799	40409839	0.0309	19.6857	30	25.3143	29.1667	SE
TRIM14	chr9	98110068	98110234	0.0311	20.2571	26.2917	67.7429	54.2917	SE
RFC1	chr4	39322959	39323417	0.0313	41.8857	38.875	26.6571	38.4167	SE
PPP6R2	chr22	50418868	50418979	0.0313	63.8857	56.1667	7.48571	10.0833	SE
LAMP1	chr13	113306577	113306606	0.0313	121.857	110.75	35	42.9583	SE
NBEAL2	chr3	46998171	46998226	0.0314	60.8	63.125	32.6286	65.7083	SE
AK6	chr5	69364946	69366595	0.0314	29.3429	30.125	12.2286	21.625	SE
FLOT1	chr6	30741613	30741994	0.0314	103.514	70.375	14.5429	16.7917	SE
SAP30BP	chr17	75668048	75668625	0.0314	91.7429	109.375	7.94286	12.7917	SE
CDC42SE1	chr1	151055937	151056786	0.0315	66.3143	65.625	15.9429	21.5	SE
OSBPL2	chr20	62259980	62260931	0.0315	104.143	101.875	17.2	22.5417	SE
LSM14A	chr19	34226407	34226464	0.0315	29	35	31.4286	25.1667	SE
CDC42SE1	chr1	151055845	151056786	0.0316	66.1143	65.4583	15.9429	21.5	SE
CDC42SE1	chr1	151055865	151056786	0.0316	66.1143	65.4583	15.9429	21.5	SE
PPP6R2	chr22	50417631	50418979	0.0317	65.9143	57.5	7.48571	10.0833	SE
PHF20L1	chr8	132799082	132799172	0.0318	16.9714	11.875	5.42857	7.625	SE
FLOT1	chr6	30741613	30741799	0.0318	103.457	70.375	14.5429	16.7917	SE
UBQLN1	chr9	83666349	83668631	0.0319	91.3429	88.3333	19.6571	11	SE
C9orf89	chr9	93111880	93111938	0.032	8.02857	6.70833	20.6857	28.25	SE
FLOT1	chr6	30741613	30741926	0.0321	103.457	70.4167	14.5429	16.7917	SE
FLOT1	chr6	30741613	30741972	0.0322	103.514	70.5417	14.5429	16.7917	SE
EWSR1	chr22	29282389	29282647	0.0322	126.8	136.083	11.2286	15.7917	SE
NARF	chr17	82483205	82483304	0.0322	6.31429	7.625	37.9429	21.75	SE
C9orf89	chr9	93111878	93111938	0.0323	31.8	27	20.6857	28.25	SE
SND1	chr7	127928059	127928186	0.0324	12.8857	14.9167	30.0857	22.4167	SE
CARS2	chr13	110644069	110644182	0.0324	10.8857	14.75	25.3143	19.0417	SE
SCAF11	chr12	45961699	45961857	0.0325	70.5143	81.6667	22.8286	39.75	SE
VNN2	chr6	132752460	132752577	0.0327	78.7714	84.9583	5.91429	10.7917	SE
CDC42SE1	chr1	151056655	151056786	0.0329	67.1429	66.3333	15.9429	21.5	SE
RNF10	chr12	120571139	120571291	0.0329	258.971	84.2083	29.6857	24.25	SE
SPATA13	chr13	24286764	24287058	0.0329	84.2571	113.292	9.71429	17.3333	SE
MTCH1	chr6	36981413	36981672	0.033	59.5714	67.5	29.8286	53.1667	SE
USP15	chr12	62349220	62351453	0.033	231.257	244.292	51.6857	32	SE
DDX17	chr22	38489283	38490436	0.0332	56.1714	57.3333	94.9714	59	SE
PTPN2	chr18	12819213	12821425	0.0332	12.7429	15.875	24.2286	21.4583	SE
MTCH1	chr6	36979615	36981672	0.0333	59.5429	67.5	29.8286	53.1667	SE
OSBPL2	chr20	62260016	62260125	0.0333	66.7714	66.4583	17.2	22.5417	SE
C1orf162	chr1	111477650	111477775	0.0333	198.629	229.125	17.6	26.7083	SE
LY96	chr8	74004795	74006324	0.0333	52.6571	88.9167	8.94286	8.16667	SE
RFC1	chr4	39322282	39323417	0.0334	41.8286	38.9583	26.6571	38.4167	SE
RAB2B	chr14	21468669	21471610	0.0334	118.229	29.125	6.82857	6.08333	SE
MTCH1	chr6	36979781	36981672	0.0335	59.5143	67.5	29.8286	53.1667	SE
SPATA13	chr13	24286764	24286945	0.0335	84.3143	113.375	9.71429	17.3333	SE
PHF20L1	chr8	132794719	132799172	0.0336	18	12.4583	10.2286	13.625	SE
DEDD	chr1	161130814	161130883	0.0336	20.6	17.4583	14.6571	22.5833	SE
BCR	chr22	23263546	23268515	0.0336	79.9143	52.2083	6.34286	7.41667	SE
TRIM14	chr9	98110068	98114038	0.0339	19.5429	25.2083	67.7429	54.2917	SE
NCF2	chr1	183574486	183575974	0.034	313.743	301.375	54.2857	75.75	SE
SMCHD1	chr18	2722604	2722663	0.0341	28.2286	41.3333	41.9143	75.5	SE
MTCH1	chr6	36980884	36981672	0.0341	59.9143	68.0833	29.8286	53.1667	SE
PTPN22	chr1	113852026	113852104	0.0341	104.914	110	9.11429	13.25	SE
PAPD4	chr5	79613217	79617599	0.0341	11.5429	17.375	26.5143	26.1667	SE
VNN2	chr6	132752460	132753535	0.0342	86	90.875	5.91429	10.7917	SE
SEC31A	chr4	82830936	82830975	0.0345	14.9143	17.7083	48.4286	33.75	SE
RELB	chr19	45022052	45023715	0.0347	23.2571	30	9.22857	18.5833	SE
DDX3X	chrX	41347311	41347454	0.0347	85.1143	82.75	29.5429	43.5417	SE
NCF2	chr1	183574486	183575979	0.0347	313.714	301.708	54.2857	75.75	SE
CLEC2D	chr12	9680189	9681033	0.0349	18.5143	18.9167	7.14286	15.7083	SE
UBAP2L	chr1	154225083	154225206	0.0349	62.6	67.75	16.2571	23.7083	SE
HERC1	chr15	63713352	63713665	0.0353	47.8571	34.1667	9.45714	15.6667	SE
SPATA13	chr13	24286764	24286917	0.0353	84.1143	113.375	9.71429	17.3333	SE
PHF20L1	chr8	132839500	132839582	0.0355	28.9143	24.0833	9.62857	12.25	SE
PPP6R2	chr22	50416348	50418979	0.0355	65.3429	57.3333	7.48571	10.0833	SE
VNN2	chr6	132752460	132754659	0.0355	85.9429	91.0417	5.91429	10.7917	SE
PXN	chr12	120226152	120227117	0.0355	29.1714	36.375	73.6857	70.7917	SE
RNF41	chr12	56212995	56213133	0.0356	7.05714	9.16667	22.8571	16.25	SE
SENP7	chr3	101400328	101403047	0.0357	8.74286	15.4167	9.77143	9.08333	SE
ACP1	chr2	272036	272065	0.0358	56.8571	28.3333	47.8	39.5417	SE
NCF2	chr1	183574486	183576810	0.0358	314.029	302.25	54.2857	75.75	SE
USP15	chr12	62394144	62396398	0.0358	61.8571	57.2083	5.22857	8.91667	SE
SPATA13	chr13	24286764	24287003	0.0359	84.5429	114.125	9.71429	17.3333	SE
BCR	chr22	23263522	23268515	0.0359	79.6857	52.2083	6.34286	7.41667	SE
SMAP2	chr1	40406799	40409833	0.0359	19.5429	29.7083	25.3143	29.1667	SE
CCAR2	chr8	22613016	22613136	0.0362	29.9143	30.0833	6.71429	9.08333	SE
NFKB1	chr4	102533847	102533885	0.0362	27.8286	33.625	6.02857	9.91667	SE
SPATA13	chr13	24286764	24288737	0.0362	84.4571	114.167	9.71429	17.3333	SE
FLOT1	chr6	30741467	30741867	0.0363	177.086	135.458	14.5429	16.7917	SE
TRA2B	chr3	185931606	185931852	0.0365	280.086	330.75	54.8286	46	SE
CALU	chr7	128753817	128754455	0.0367	78.5143	66.375	10.6286	15.375	SE
TRA2B	chr3	185930112	185931852	0.0367	280.6	331.292	54.8286	46	SE
NFKB1	chr4	102533847	102537950	0.0375	28	34.5	6.02857	9.91667	SE
ATP6V1B2	chr8	20214817	20214968	0.0376	236.257	174	18.9714	21.4583	SE
TRA2B	chr3	185926876	185931852	0.0376	280.086	330.583	54.8286	46	SE
GRINA	chr8	143991877	143991949	0.0377	90.3429	74.9583	13.2857	19.3333	SE
HACD4	chr9	21010724	21011482	0.0377	15.7429	15.0417	51.3429	33.7917	SE
TRAF3IP3	chr1	209768100	209768660	0.0378	44.0857	57.125	65.2857	63	SE
RELB	chr19	45022052	45025136	0.0379	22.7429	29.4583	9.22857	18.5833	SE
FLOT1	chr6	30741661	30741867	0.0379	177.2	135.75	14.5429	16.7917	SE
RASSF2	chr20	4822328	4822403	0.038	295.257	308.625	63.2571	82.0833	SE
GTF2I	chr7	74718902	74718941	0.038	10.7143	11.7083	41.8	31.5	SE
HYOU1	chr11	119049017	119049140	0.0383	86.2	71.25	5.62857	8.83333	SE
TNIK	chr3	171108064	171108162	0.0384	61.0571	76.375	5.65714	10.8333	SE
ADAM8	chr10	133263598	133263765	0.0385	167.429	200.625	26.3143	47	SE
GDE1	chr16	19507654	19507779	0.0387	59.1143	25.5	13.3429	11.125	SE
RASA3	chr13	114056455	114058518	0.0389	20.0857	16.4167	45.7429	53.5417	SE
KIF21B	chr1	201004765	201004933	0.039	61.4286	57.375	9.45714	15.375	SE
TRA2B	chr3	185931454	185931852	0.039	280.257	330.333	54.8286	46	SE
ADAR	chr1	154586180	154586941	0.0391	115.971	130.667	17.3429	28.375	SE
PHC3	chr3	170145422	170145521	0.0393	11.8	12.75	6	9.66667	SE
MAP3K3	chr17	63634708	63634801	0.0393	291.686	293.708	245.314	199.708	SE
KARS	chr16	75636454	75636547	0.0395	64.4571	55.1667	7.71429	10.75	SE
SMAP2	chr1	40406799	40409966	0.0395	19.6857	30.0417	25.3143	29.1667	SE
PTGS1	chr9	122377898	122378220	0.0398	92.3429	49.1667	7.71429	7.20833	SE
LUC7L2	chr7	139371395	139375583	0.0398	5.65714	8.95833	21.7714	20.625	SE
SENP7	chr3	101402937	101403047	0.04	9.11429	15.8333	9.77143	9.08333	SE
ADAR	chr1	154586180	154586375	0.0403	115.743	130.708	17.3429	28.375	SE
PPP6R2	chr22	50418866	50418989	0.0404	20.5429	17.5	7.48571	10.0833	SE
RELB	chr19	45022052	45025138	0.0406	22.6571	29.4583	9.22857	18.5833	SE
DPF2	chr11	65343990	65344069	0.0407	25.5714	18.5417	8.25714	9.45833	SE
SP100	chr2	230464066	230464150	0.0408	126.543	148.583	95.7429	146.625	SE
STK40	chr1	36367860	36368084	0.041	88.6	88.1667	14.3714	23.25	SE
WNK1	chr12	880720	880999	0.0413	115.943	78.7083	146.429	59.5417	SE
SVIL	chr10	29510326	29512861	0.0414	47.0286	38.2083	9.68571	12.8333	SE
FNDC3B	chr3	172251259	172251541	0.0415	46.1714	61.2083	5.71429	10.7917	SE
CEPT1	chr1	111172701	111173258	0.0415	7.77143	9.125	25.7714	13.3333	SE
HIPK1	chr1	113952803	113952889	0.0416	61.8857	74.4583	30.9714	50.8333	SE
PTPN2	chr18	12819213	12824090	0.0419	10.6571	13.625	24.2286	21.4583	SE
PTAR1	chr9	69750633	69750950	0.0422	44.8857	40.1667	20.4857	27.3333	SE
SEPT7	chr7	35831494	35832034	0.0424	6.05714	10.9167	19.8286	22.2917	SE
CASP1	chr11	105033063	105033126	0.0427	169.971	181.125	45.2	72.2917	SE
NCOA1	chr2	24729500	24729811	0.0427	92.4286	80.1667	10	13.2083	SE
CARS2	chr13	110642720	110644182	0.0428	11.8571	15.2083	25.3143	19.0417	SE
RELB	chr19	45022052	45022452	0.0429	22.6	29.4583	9.22857	18.5833	SE
STK40	chr1	36367847	36368084	0.043	88.5429	88.4167	14.3714	23.25	SE
PXN	chr12	120222550	120222750	0.0432	70.8	73.75	12.8571	20.375	SE
SVIL	chr10	29508341	29512861	0.0434	47.5429	38.5417	9.68571	12.8333	SE
GGA3	chr17	75243062	75243166	0.0435	61.8286	58.5833	24.8571	33.375	SE
NTAN1	chr16	15047996	15048099	0.0437	21.8857	13.6667	5.51429	7.91667	SE
CYP20A1	chr2	203272669	203272748	0.0438	86.9143	75.9167	46.5714	56.5833	SE
TMEM164	chrX	110046382	110046484	0.0438	9.97143	10.2083	31.6857	20.5	SE
RELB	chr19	45022052	45024854	0.0441	22.6	29.5417	9.22857	18.5833	SE
CDK17	chr12	96297269	96297332	0.0446	35.7714	39.0417	6.94286	12.8333	SE
TFDP2	chr3	141994415	141995141	0.0447	33.6571	15.25	6.02857	6.95833	SE
RBM39	chr20	35738489	35740597	0.0447	49.4571	59.875	13.7714	20.4167	SE
SNX14	chr6	85538837	85538864	0.0447	21.2571	12.9583	71.5714	68.25	SE
RBM39	chr20	35736049	35740597	0.0448	48.8286	59.25	13.7714	20.4167	SE
THYN1	chr11	134248808	134248959	0.0453	20.4571	14.2917	9.62857	11.7083	SE
MYCBP2	chr13	77118339	77118495	0.0453	11.8857	7.58333	22.2	24.7083	SE
PTAR1	chr9	69750656	69750950	0.0455	45.0571	40.7917	20.4857	27.3333	SE
USF1	chr1	161041650	161041846	0.0455	158.971	159.583	46.2	57.375	SE
RBM39	chr20	35735791	35740597	0.0457	49.5143	60.125	13.7714	20.4167	SE
TOP2B	chr3	25604758	25604870	0.0458	27.5143	27.5417	20.8571	32.625	SE
KDM6A	chrX	45106541	45106649	0.0458	5.31429	8.25	24	24.9583	SE
PDCD4	chr10	110875714	110876070	0.0462	16.2	14.0833	10.5143	13.9583	SE
TPP2	chr13	102651359	102651397	0.0463	25.0286	38.5417	80.4857	91.9583	SE
RBM39	chr20	35738966	35740597	0.0466	48.7714	59.25	13.7714	20.4167	SE
LYN	chr8	55937475	55941991	0.0466	201.486	170.125	68.8	78.6667	SE
SMAP2	chr1	40406799	40406955	0.0466	19.9143	29.9167	6.6	5.875	SE
AKNA	chr9	114343707	114343803	0.0467	97.0286	93.2083	48.8857	73	SE
STK40	chr1	36367851	36368084	0.0468	91.6286	92.5833	14.3714	23.25	SE
INPP5A	chr10	132650417	132650505	0.0468	65.4857	55.0417	8.05714	10.375	SE
APP	chr21	25997359	25997416	0.0469	165.914	100.042	235.971	172.667	SE
ARMC8	chr3	138188401	138188530	0.047	9.97143	6.16667	15.7429	17.125	SE
AP1B1	chr22	29329711	29329720	0.0471	51.3429	27.5	38.4857	30.4167	SE
RBM39	chr20	35738977	35740597	0.0472	48.7143	59.25	13.7714	20.4167	SE
BAZ2B	chr2	159430862	159431156	0.0472	118.6	130.125	16.5429	12.8333	SE
TINF2	chr14	24241889	24241982	0.0474	33.4571	27.7917	29.8286	41.3333	SE
TMEM164	chrX	110046356	110046484	0.0476	13.5429	14.5417	31.6857	20.5	SE
RBM39	chr20	35738970	35740597	0.0477	48.7714	59.3333	13.7714	20.4167	SE
RBM39	chr20	35739914	35740597	0.0477	48.7143	59.2917	13.7714	20.4167	SE
TES	chr7	116251906	116251975	0.0477	30.5143	30.5833	7.65714	12.9167	SE
ADRBK1	chr11	67283557	67283773	0.0477	118.914	94.7083	31.4	35.875	SE
LYN	chr8	55937878	55941991	0.0477	201.286	170.167	68.8	78.6667	SE
DDX39B	chr6	31539146	31539269	0.0477	271.8	276.25	72.8857	93.5	SE
COMMD9	chr11	36277088	36277123	0.0477	53.6286	47.75	6.34286	8.45833	SE
ILKAP	chr2	238183652	238183739	0.0478	34.1714	28.8333	16.3429	24.3333	SE
RBM39	chr20	35738969	35740597	0.0478	49.2571	59.9583	13.7714	20.4167	SE
OSBPL2	chr20	62259944	62260125	0.0478	67.2286	67.25	17.2	22.5417	SE
ATG2A	chr11	64908990	64909150	0.0478	138.943	185.917	42.5143	60.875	SE
RAPGEF1	chr9	131646248	131650242	0.0479	64.2286	65.3333	118.286	144.875	SE
CELF2	chr10	11264601	11266677	0.048	53.2857	56.2917	99.8857	132.167	SE
NEK7	chr1	198277936	198278069	0.0484	54.6857	46.4583	5	6.79167	SE
RBM39	chr20	35739923	35740597	0.0489	48.7714	59.4583	13.7714	20.4167	SE
TOP2B	chr3	25604252	25604870	0.0489	27.6286	27.7917	20.8571	32.625	SE
LYN	chr8	55940203	55941991	0.0489	201.143	170.208	68.8	78.6667	SE
N4BP2L2	chr13	32522934	32527532	0.0489	56.8857	58.4583	6.22857	9.375	SE
DDX24	chr14	94079024	94079613	0.049	115.114	163.625	11.1143	22	SE
DDX24	chr14	94079024	94079736	0.049	115.143	163.625	11.1143	22	SE
FYN	chr6	111700103	111702593	0.0492	17.9143	27.8333	17.2571	16	SE
TNFRSF1B	chr1	12188795	12188943	0.0494	133.943	146.5	11.7429	17.25	SE
TBXAS1	chr7	140016048	140017833	0.0495	96.2857	74.5	16.6857	20.25	SE
DDX24	chr14	94079024	94079843	0.0495	115.086	163.667	11.1143	22	SE
TNFRSF1B	chr1	12188795	12189992	0.0495	133.943	146.375	11.7429	17.25	SE
KDM2A	chr11	67186314	67186581	0.0495	7.4	10.8333	28.5714	28.1667	SE
DDX24	chr14	94079024	94079621	0.0496	115.229	163.958	11.1143	22	SE
KDM2A	chr11	67185851	67186581	0.0496	15.5143	22.3333	28.5714	28.1667	SE
RNPS1	chr16	2264572	2264728	0.0497	83.6857	93.0833	32.2286	23.7917	SE
FAM76A	chr1	27746100	27749154	0.0497	16.9714	20.1667	18.2857	13.125	SE
KPNB1	chr17	47669677	47669869	0.0499	112.771	96.0417	37.5143	45.9583	SE
HIPK3	chr11	33348165	33348228	0.05	184.2	156.583	53.6	32.4167	SE
HMGA1	chr6	34240736	34240915	0.00146079	219.2	205.958	74.0857	50.0417	A5
MRPL21	chr11	68900534	68900605	0.0110606	16.5143	21	88.8286	81.7917	A5
GNL3L	chrX	54530210	54530419	0.00942925	19.6857	21.625	25.4857	14.5833	A5
WDR26	chr1	224431476	224431581	0.00260683	210.914	210.083	263.314	182.375	A5
SIKE1	chr1	114780386	114780687	0.0400286	11.8	14.9583	55.5429	47.5833	A5
PDCD6	chr5	306601	306760	0.012186	55.1714	28.4583	11.2571	11.2083	A5
TTC19	chr17	16000117	16000382	0.0157989	9.62857	17.3333	23.2571	25.75	A5
SUPT4H1	chr17	58352064	58352238	0.0154422	27.9143	22.0833	82.4	87.0833	A5
ADGRE1	chr19	6928144	6928310	0.0162534	8.22857	17.0417	16.5429	12.875	A5
HNRNPC	chr14	21230957	21231072	0.00783123	195.343	257.792	349.714	370	A5
ATP5A1	chr18	46094979	46095131	0.0130653	7.54286	8.08333	61.1429	36.5417	A5
LIN54	chr4	82984160	82984876	0.0166698	46.4	42.9583	12.9429	17.5833	A5
FLNA	chrX	154352552	154352908	0	1534.51	884.833	39.1143	68.875	A5
FLNA	chrX	154354615	154355046	0	431.371	269.083	9	14.5417	A5
IL2RG	chrX	71108598	71109349	5.57722e-07	84.5714	83.625	21.1714	40.2917	A5
HUWE1	chrX	53544559	53546250	0.00281751	47.6	33	10.7429	14.6667	A5
HUWE1	chrX	53564573	53568814	1.63321e-07	268.371	223.792	13.4857	19.0417	A5
HUWE1	chrX	53625785	53627515	0.00950543	28.0571	20.75	14.2286	16.2083	A5
HDAC6	chrX	48802079	48802235	0.0477927	10.6571	10.4583	12.4286	6.54167	A5
ARAF	chrX	47562233	47566543	0.00387364	29.8857	33.1667	54.1429	41.1667	A5
CDK16	chrX	47222260	47226402	0.007631	18.6286	22.25	7.94286	16.9583	A5
DDX3X	chrX	41337408	41339083	9.89207e-08	390	470.292	30.2	57.0833	A5
DDX3X	chrX	41342729	41347451	2.31153e-06	237.114	292.667	10.9714	21.7917	A5
SEC16A	chr9	136451255	136455790	0.00105927	58.2	58	9.85714	15.7917	A5
FAM120A	chr9	93550576	93553444	9.52601e-11	6.71429	12.5	41.3429	31.3333	A5
UHRF2	chr9	6492303	6497103	0.00118148	21.6286	29.0833	8.91429	6.66667	A5
XPO7	chr8	21988700	21990919	4.82509e-05	166.229	87.9167	13.1714	17.25	A5
PCM1	chr8	17960016	17963291	1.44437e-07	221.143	271.458	18.8	42.9167	A5
BRWD3	chrX	80731087	80733496	5.81473e-05	19	28.4167	45.8286	32.5	A5
TES	chr7	116247053	116251975	0.0280275	58.5143	59.9167	7.65714	12.9167	A5
GTF2I	chr7	74715122	74718941	0.0245416	34.1429	40.0417	41.8	31.5	A5
EIF4H	chr7	74188303	74190306	0.00652053	181.086	192.333	278.629	230.042	A5
PPIA	chr7	44797325	44799874	0	1407.77	1085.62	48.7429	70.3333	A5
HNRNPA2B1	chr7	26197815	26200793	7.84093e-05	234.457	302.458	360.457	338.375	A5
TTYH3	chr7	2645771	2648054	0.000649434	110.457	78.9167	9.28571	14.625	A5
TCP1	chr6	159780934	159784788	0.0116476	68.3143	56.5833	11.0571	16.8333	A5
IARS	chr9	92257803	92258998	0.0280268	7.28571	14.8333	12.1143	11.9167	A5
HINT3	chr6	125956714	125957178	0.0160846	53.8857	44.5417	8.57143	10.9167	A5
MTCH1	chr6	36969294	36970082	0.000340769	8.97143	13.875	36.9143	30.3333	A5
MTCH1	chr6	36969300	36970082	0.000140226	9.25714	14.4583	36.9143	30.3333	A5
MTCH1	chr6	36969686	36970082	9.45552e-05	9	14.0417	36.9143	30.3333	A5
MTCH1	chr6	36969947	36970082	0.00145663	8.71429	13.4583	36.9143	30.3333	A5
CDKN1A	chr6	36678678	36679248	0.043902	50.5143	68.7083	82.9714	83.3333	A5
CDKN1A	chr6	36678678	36679479	0.0314433	48.7143	66.7083	82.9714	83.3333	A5
CDKN1A	chr6	36678678	36681871	0.031894	48.7714	66.75	82.9714	83.3333	A5
CDKN1A	chr6	36678678	36682730	0.0201205	49.1143	67.875	82.9714	83.3333	A5
HMGA1	chr6	34239292	34241449	0.00197042	48.0286	49.3333	74.0857	50.0417	A5
HMGA1	chr6	34239292	34241909	0.00237207	48.1714	49.25	74.0857	50.0417	A5
TAP1	chr6	32848989	32851265	0.000562008	120.6	165.375	19.0857	42.25	A5
HLA-DRB5	chr6	32519369	32522893	0.00748013	252.086	208.25	40.1714	75.2083	A5
CAMTA2	chr17	4969499	4970564	0.00436926	9.65714	12.6667	41.9143	33.5417	A5
CAMTA2	chr17	4973584	4977086	6.51321e-05	18	11.625	5.6	7.83333	A5
ARRB2	chr17	4711627	4716191	6.19205e-07	266.4	241.042	34.0286	47.7083	A5
ARRB2	chr17	4714986	4718030	0.00525635	8.42857	6.79167	71.5714	88.0833	A5
ARRB2	chr17	4714986	4718116	0.00344088	8.4	6.91667	71.5714	88.0833	A5
ARRB2	chr17	4714986	4718345	2.74579e-08	458.2	359.083	71.5714	88.0833	A5
ARRB2	chr17	4715872	4720472	3.01543e-05	290.943	249.708	34.5143	58.9583	A5
PRPF8	chr17	1677564	1679487	0.00518302	96.6571	86.8333	7.8	11.4583	A5
INPP5K	chr17	1509682	1514104	0.0187975	36.5429	23.7083	6.2	8.83333	A5
INPP5K	chr17	1515105	1516888	0.00044405	7.97143	10.4583	44.2857	33.0833	A5
YWHAE	chr17	1361901	1362008	0.00612118	420.943	305.25	49.9714	55.8333	A5
FYN	chr6	111700103	111703200	5.87278e-06	23.3429	32.5833	103.257	79.9167	A5
FYN	chr6	111700113	111703034	2.24584e-07	19.8571	30.125	103.257	79.9167	A5
SMAD3	chr15	67164504	67165384	0.0292966	65.7143	67.875	24.2857	37.125	A5
WTAP	chr6	159747667	159748934	0.0438317	140.429	193.583	63.1143	66.625	A5
WTAP	chr6	159747667	159752303	0.0407923	140.714	195	63.1143	66.625	A5
DHX38	chr16	72096140	72099045	3.17735e-05	72.1143	62.25	5.68571	10	A5
TUFM	chr16	28845313	28846074	1.15121e-05	176.543	119.083	29.8	34.7917	A5
PCBP2	chr12	53464711	53467827	0.000178453	30.5714	28.0833	82.8857	47.0833	A5
PCBP2	chr12	53464711	53468281	0.000432895	29.3429	26.5	82.8857	47.0833	A5
PCBP2	chr12	53464711	53467827	0.029806	30.1429	27.8333	11.2	5.04167	A5
PCBP2	chr12	53464711	53467834	0.0433699	29.3429	26.4583	11.2	5.04167	A5
PCBP2	chr12	53464711	53467843	0.0104925	96.6286	76.4167	11.2	5.04167	A5
GSPT1	chr16	11887569	11891137	1.10447e-12	564.943	204.792	16	21.9167	A5
HACD4	chr9	21010724	21011695	0.00260683	12.1714	12.9167	51.3429	33.7917	A5
TRPM7	chr15	50588190	50589656	0.0100994	8.94286	14	27.4	23.5833	A5
TRPM7	chr15	50589196	50589656	8.15865e-05	5.08571	9.83333	27.4	23.5833	A5
EIF4A2	chr3	186784428	186788416	0.0291364	86.9714	108.333	180.486	182.333	A5
EIF4A2	chr3	186784428	186788420	0.0155189	167.543	224.417	180.486	182.333	A5
CCNDBP1	chr15	43185773	43186233	5.81395e-08	181.743	91.8333	16.4	21.9583	A5
CCNDBP1	chr15	43185773	43190151	5.71893e-09	507.143	162.792	29.0857	32.9167	A5
PTTG1IP	chr21	44861162	44865650	0.0035687	225.971	168.375	20.1714	24.3333	A5
MCOLN1	chr19	7522979	7525310	0.000468046	6.28571	8.79167	29.8286	16.1667	A5
RPS21	chr20	62387270	62387858	8.07504e-05	436.429	447.75	58.9429	82	A5
RPS21	chr20	62387270	62387913	7.18976e-05	435.457	445.292	58.9429	82	A5
NRDE2	chr14	90317703	90318113	0.00293438	9.77143	14.875	25.9714	25.5417	A5
HIPK1	chr1	113950687	113954770	0.000640058	391.857	302.208	87.4857	103.167	A5
HDAC5	chr17	44085021	44088476	0.000299132	58.6571	49.1667	9.22857	15.9583	A5
PPM1A	chr14	60273877	60278702	0.0379612	45.6571	74.0833	50.6	45.0833	A5
PPM1A	chr14	60273877	60278702	0.00255504	35.4571	62.25	26.9143	19.3333	A5
SOS2	chr14	50158564	50160084	0.0109422	58.6857	45.8333	15.3429	21.1667	A5
TNIP1	chr5	151045860	151050081	3.11308e-13	428.029	400.208	29.7714	55.5417	A5
TNIP1	chr5	151080323	151081084	2.32743e-07	35.9143	60.25	128.914	91	A5
DCAF11	chr14	24115170	24117044	0.00103852	212.857	134.625	25.1714	34.625	A5
NDFIP1	chr5	142135703	142137858	6.53421e-09	408.057	225.5	73.7429	99.7083	A5
CD2AP	chr6	47607423	47609714	0.00641499	8.08571	14.7917	26.2286	23.9583	A5
MYCBP2	chr13	77118339	77121495	0.0155579	12.7714	7.625	22.2	24.7083	A5
SPATA13	chr13	24285019	24286950	0.0106253	67.5143	85.2083	9.71429	17.3333	A5
NCOR2	chr12	124350586	124354190	0.00325536	98.2857	91.6667	6.88571	10.4583	A5
MLXIP	chr12	122132944	122137590	0.00966984	83.0286	42.0833	16.4	19.0417	A5
PSMD13	chr11	247249	251936	0.000345827	140	112.75	45.9429	56.125	A5
PACSIN2	chr22	42876887	42879166	0.018843	138.2	116.708	13.1429	17.5417	A5
SEPT2	chr2	241335134	241335351	0	19.9714	33.0833	115.371	89.375	A5
SIK3	chr11	116870140	116870397	0.000103848	7.05714	9.54167	41.3714	25.6667	A5
CTDSP2	chr12	57827533	57827590	0.00985088	111.971	83.7083	208.314	120.625	A5
ARHGAP9	chr12	57474874	57475631	1.50766e-06	332.286	249.875	17.7714	22.3333	A5
USP15	chr12	62391819	62396398	0.0411048	71.5143	68.875	5.22857	8.91667	A5
RASSF2	chr20	4823314	4823645	6.77604e-07	141.486	94.4583	183.2	204	A5
PARP8	chr5	50757118	50760362	7.6998e-05	197.371	245.292	25.4286	49.2083	A5
INPP4A	chr2	98543878	98546694	0.00231656	118	122.875	5.94286	10.4167	A5
SMARCC2	chr12	56171678	56172701	0.000423556	59.3143	46.9583	17.1429	26.0417	A5
TRIP11	chr14	92017147	92017750	0.00198614	8.25714	13.5833	16.7429	16.125	A5
CLEC2D	chr12	9688255	9693120	0.030576	18.9714	31.2917	41.2	52.5833	A5
CLEC2D	chr12	9689207	9693950	0.0194269	18.3143	30.875	41.2	52.5833	A5
CLEC2D	chr12	9689207	9694091	0.0466783	19.2857	31.625	41.2	52.5833	A5
WNK1	chr12	860388	865355	0.00779976	11.6857	17.9583	17.4	12.0417	A5
WNK1	chr12	860388	865364	0.00783922	11.6857	17.9583	17.4	12.0417	A5
WNK1	chr12	875337	880031	0.018095	16.4	7.41667	80.1714	60.25	A5
WNK1	chr12	878256	883059	3.04832e-12	348.571	135.25	14.0286	19.0833	A5
WNK1	chr12	896086	900670	0.000175725	181.171	71.625	13.4286	13.5417	A5
KANSL3	chr2	96606969	96610826	0.000217929	14.2857	19.5417	53.7143	42.9167	A5
ARAP1	chr11	72689220	72693355	3.9037e-05	15.0857	23.9583	79.1714	66.5417	A5
ARAP1	chr11	72689708	72693355	4.09679e-05	15.4286	24.0833	79.1714	66.5417	A5
ARAP1	chr11	72689752	72693355	7.57631e-05	15.6286	24.375	79.1714	66.5417	A5
SNX17	chr2	27372622	27373084	0.000321501	40.1429	46.2917	87.6571	61.7917	A5
SNX17	chr2	27372622	27373104	0.000206308	40.4	47.0417	87.6571	61.7917	A5
MYL6	chr12	56158680	56159730	5.27302e-07	742.971	410.5	152.429	137.5	A5
PTPRJ	chr11	48144692	48146963	7.8182e-06	151.714	96.25	5.08571	6.79167	A5
MX2	chr21	41377740	41380151	0.0382187	87.1429	115.667	8.48571	16.5833	A5
MX2	chr21	41398915	41403636	0.00295199	60.9143	108.208	72.2571	96.7083	A5
TRAF3IP3	chr1	209772953	209776124	1.01372e-06	16.2	24.7917	57.7429	50.5833	A5
PTPRC	chr1	198692323	198696909	0.000182533	176.457	272.208	340.629	354.875	A5
PTPRC	chr1	198692323	198694140	0.0173826	46.3714	71.4583	157.943	172.25	A5
PTPRC	chr1	198692323	198696909	0.00748013	46.9714	73.5417	157.943	172.25	A5
MARK2	chr11	63904790	63908304	0.00849279	107.371	87.5417	6.8	9.75	A5
GATAD2A	chr19	19498452	19502043	0.000234101	116.257	108.458	11.7714	18.5833	A5
NCF2	chr1	183574486	183577705	0.0226178	352.8	340.292	54.2857	75.75	A5
SMU1	chr9	33071739	33073649	0.0022837	190.543	173.625	53.4571	73.9583	A5
RCOR3	chr1	211266935	211271874	0.00350616	8.94286	17.6667	14.2857	13.2083	A5
DNAJB12	chr10	72335779	72335931	0.0050104	48.8857	40.25	7	9.95833	A5
TAF2	chr8	119782628	119783633	0.0107317	5.14286	8.54167	13.2286	11.375	A5
COPA	chr1	160336365	160339982	0.000584376	7.31429	10.3333	43.0571	34.8333	A5
COPA	chr1	160338455	160339982	0.000942988	8.71429	12.2083	43.0571	34.8333	A5
KIAA1109	chr4	122224476	122226835	0.00491673	164.8	198.292	64.0857	111.125	A5
PSMD4	chr1	151262172	151265234	8.34507e-05	123.4	93.75	11.1714	15.4583	A5
SORL1	chr11	121566669	121570270	0.0179609	69.8571	62.5417	22.3429	32.5	A5
RPS6KB2	chr11	67432352	67433216	2.83393e-05	91	61.25	18.6857	23.8333	A5
PKM	chr15	72201624	72203188	0.00898209	13.9714	16.9167	18.4857	10.9167	A5
PKM	chr15	72202348	72203188	0.00811352	14.1714	17.125	18.4857	10.9167	A5
C1orf162	chr1	111474137	111477775	6.95752e-05	372.086	375.708	17.6	26.7083	A5
C1orf162	chr1	111474137	111477775	0.0341733	357.743	356.708	65.2571	81.5	A5
TFDP1	chr13	113633890	113637896	0.00661038	105.4	34.625	7.88571	7.20833	A5
ARHGEF2	chr1	155965630	155966473	3.28009e-07	49.9143	29.5417	20.8	32.5	A5
ILF3	chr19	10684412	10688678	0.00298777	95.2571	76.8333	16.8286	22.25	A5
UBR4	chr1	19094905	19095901	0.000774195	39.5143	36.125	6.17143	10.4167	A5
UBR4	chr1	19097192	19099670	5.82022e-06	99.5429	96.2917	9.22857	16.5417	A5
EIF3I	chr1	32224410	32226530	0.0186848	65.0286	57.4167	13.7714	20.2917	A5
PRKAA1	chr5	40773934	40775496	0.0245416	6.2	6.79167	38	24.75	A5
UIMC1	chr5	177005443	177006794	0.000275651	15	9.375	57.8	58.75	A5
UIMC1	chr5	177006432	177006794	0.000394668	15	9.375	57.8	58.75	A5
UIMC1	chr5	177006495	177006794	0.000443438	14.8857	9.375	57.8	58.75	A5
IL17RA	chr22	17098580	17103577	7.57631e-05	310.029	223.625	14	15.625	A5
PUM2	chr2	20278391	20283228	5.89105e-06	171	266.458	17.6857	14.625	A5
PUM2	chr2	20278582	20283228	1.50766e-06	176.114	270.583	17.6857	14.625	A5
PUM2	chr2	20350596	20350850	0.000860744	51.6857	52.125	20.4571	33.6667	A5
PAPD4	chr5	79644694	79649190	0.0180537	62.0857	56.5417	13.3714	22.625	A5
HYOU1	chr11	119049017	119049634	0.00213543	145.8	122	5.62857	8.83333	A5
PRPF6	chr20	64022758	64026058	0.000306542	96.5143	90.9583	9.6	17.9583	A5
TAGLN2	chr1	159919272	159919793	8.01677e-05	139.914	110.042	11.6	17.375	A5
TAGLN2	chr1	159919274	159919793	8.33241e-05	139.714	110.042	11.6	17.375	A5
TAGLN2	chr1	159919282	159919793	8.30932e-05	139.714	110.042	11.6	17.375	A5
TAGLN2	chr1	159921514	159924551	0.000170625	15.1714	21.875	14.8	6.08333	A5
TAGLN2	chr1	159922147	159924551	0.00990023	23.3143	26.375	14.8	6.08333	A5
TAGLN2	chr1	159922179	159924551	0.000206308	15.0286	21.4167	14.8	6.08333	A5
TAGLN2	chr1	159922183	159924551	0.000456914	16.0857	21.75	14.8	6.08333	A5
TAGLN2	chr1	159922197	159924551	0.000152656	15.0286	21.8333	14.8	6.08333	A5
TAGLN2	chr1	159922199	159924551	0.00203164	19.6286	23.9583	14.8	6.08333	A5
TAGLN2	chr1	159922431	159924551	0.000212115	15.1429	21.4167	14.8	6.08333	A5
TAGLN2	chr1	159922639	159924551	0.000229667	15.2571	21.5	14.8	6.08333	A5
TAGLN2	chr1	159922847	159924551	0.000397475	16.2286	21.8333	14.8	6.08333	A5
TAGLN2	chr1	159923191	159924551	0.00915217	41.6286	39.25	14.8	6.08333	A5
NBEAL2	chr3	46993875	46998226	4.971e-06	252.629	248.25	32.6286	65.7083	A5
USP48	chr1	21724580	21728719	0.0348633	17.3143	17.5	13.1429	6.41667	A5
USP48	chr1	21724911	21728719	0.0437424	17.9143	17.75	13.1429	6.41667	A5
USP48	chr1	21725466	21728719	0.0389459	17.3714	17.2917	13.1429	6.41667	A5
USP48	chr1	21726481	21728719	0.0336752	17.2857	17.375	13.1429	6.41667	A5
USP48	chr1	21726490	21728719	0.0420516	18.2571	18.0833	13.1429	6.41667	A5
STK40	chr1	36358736	36361338	0.0143976	108.4	90.0833	14.4	17.6667	A5
DEDD	chr1	161123074	161123928	4.82994e-05	49.7714	43.2917	5.97143	11.6667	A5
ATP11A	chr13	112852852	112856085	0.00628142	126.886	97.875	9.45714	11.9167	A5
NARF	chr17	82478570	82483304	0.000669952	14.0571	18.7917	37.9429	21.75	A5
INPPL1	chr11	72234291	72238175	0.000226948	90.8	78	9.42857	13.8333	A5
ARID4A	chr14	58301559	58306112	0.000784283	90.9143	102.167	6.51429	12.4167	A5
CSDE1	chr1	114730257	114732868	3.11308e-13	602.686	510.125	59.7143	84.625	A5
RPS8	chr1	44775573	44776739	0.000929019	101.114	97.125	15.4	23.5	A5
PAPD7	chr5	6714604	6715119	2.50957e-06	6.51429	12.2083	43.7143	42.5	A5
CD44	chr11	35209969	35211449	0.0133107	50.9429	46.7083	6.74286	12.9167	A5
FAM76A	chr1	27744657	27749154	0.0184964	23.1143	28.5833	18.2857	13.125	A5
CUL3	chr2	224531120	224535641	0.000448419	5.2	8.16667	36.3429	31.4583	A5
CUL4A	chr13	113239282	113243673	8.4301e-13	5.48571	8.625	97.6571	47.4167	A5
[truncated: 4,904 more rows]

## Sheet: legend
avg_inc_cases, average number of reads supporting the inclusion of the splicing event in the case group;
avg_inc_ctr, average number of reads supporting the inclusion of the splicing event in the control group;
avg_exc_cases, average number of reads supporting the exclusion of the splicing event in the case group;
avg_exc_ctr, average number of reads supporting the exclusion of the splicing event in the control group.
A5SS: alternative 5’ splice site; A3SS: alternative 3’ splice site; MXE: mutually exclusive exons; SE: skipped exon; RI: retained intron.
