# Supplementary material for: Multi-omics identifies oxidative stress, prothrombotic pathways, and lactoperoxidase variants as key factors in COVID-19 severity
Source: eBioMedicine. 2026 Jan 6;123:106111. doi: 10.1016/j.ebiom.2025.106111 (PMC12809084; doi:10.1016/j.ebiom.2025.106111)
Supplement: Supplementary Table S6 [file mmc4.xlsx]

## Sheet: Mean_expr_correlation_TF-DAG
Transcription_Factor	mean_corr	mean_corr_hospital	mean_corr_ICU	set	n_targets	target
KAT7	0.158	0.154	0.161	DAG	5981	all
SAFB	0.187	0.194	0.18	DAG	2073	all
ZNF316	0.212	0.209	0.215	DAG	2612	all
NCOA1	0.184	0.196	0.172	DAG	8363	all
ZC3H11A	0.189	0.208	0.17	DAG	1159	all
TAZ	0.153	0.159	0.148	DAG	191	all
ASH1L	0.166	0.16	0.171	DAG	995	all
KDM1B	0.22	0.273	0.167	DAG	95	all
AFF1	0.17	0.165	0.175	DAG	8186	all
AGO1	0.176	0.188	0.163	DAG	6905	all
AGO2	0.225	0.274	0.176	DAG	4918	all
ARID1A	0.215	0.262	0.167	DAG	6483	all
ARID3B	0.187	0.168	0.206	DAG	91	all
ARNTL	0.254	0.298	0.211	DAG	3674	all
BAP1	0.197	0.225	0.169	DAG	3063	all
BCL3	0.255	0.271	0.238	DAG	9101	all
BCOR	0.165	0.17	0.159	DAG	7625	all
BPTF	0.183	0.189	0.177	DAG	682	all
BRD2	0.197	0.195	0.199	DAG	9558	all
BRD4	0.243	0.327	0.158	DAG	10524	all
BRD7	0.183	0.207	0.159	DAG	5128	all
BRD9	0.216	0.223	0.209	DAG	9513	all
CBX3	0.193	0.246	0.14	DAG	8158	all
CCAR2	0.281	0.306	0.257	DAG	586	all
CHD2	0.23	0.247	0.213	DAG	9106	all
CHD4	0.182	0.205	0.158	DAG	4278	all
CHD8	0.178	0.197	0.16	DAG	9272	all
CIC	0.248	0.309	0.187	DAG	332	all
CNOT3	0.205	0.253	0.157	DAG	9137	all
CREB1	0.156	0.146	0.165	DAG	10107	all
CSNK2A1	0.218	0.232	0.204	DAG	3874	all
CTBP1	0.226	0.274	0.177	DAG	6907	all
CTNNB1	0.219	0.25	0.189	DAG	2204	all
CUL4A	0.167	0.191	0.143	DAG	4038	all
CXXC1	0.169	0.169	0.169	DAG	6815	all
DAXX	0.175	0.174	0.175	DAG	3865	all
DDX5	0.236	0.301	0.172	DAG	3522	all
DNMT1	0.19	0.209	0.172	DAG	177	all
DOT1L	0.281	0.336	0.226	DAG	208	all
DPF2	0.171	0.178	0.164	DAG	9653	all
E2F4	0.163	0.172	0.154	DAG	9069	all
EP400	0.245	0.271	0.219	DAG	7736	all
ETV6	0.167	0.195	0.138	DAG	4507	all
EWSR1	0.186	0.21	0.163	DAG	637	all
FOXP1	0.185	0.208	0.161	DAG	9781	all
FUS	0.188	0.175	0.202	DAG	5025	all
FXR2	0.217	0.291	0.143	DAG	2569	all
GATAD2A	0.191	0.212	0.17	DAG	9331	all
GLYR1	0.187	0.163	0.211	DAG	73	all
HBP1	0.18	0.192	0.168	DAG	6751	all
HCFC1	0.182	0.201	0.162	DAG	8629	all
HDAC1	0.203	0.227	0.179	DAG	9008	all
HDAC2	0.214	0.252	0.175	DAG	9899	all
HDAC3	0.2	0.242	0.159	DAG	1423	all
HDAC6	0.168	0.184	0.152	DAG	3935	all
HDGF	0.245	0.217	0.273	DAG	4013	all
HMBOX1	0.199	0.225	0.172	DAG	2993	all
HMGA1	0.166	0.17	0.162	DAG	503	all
HNRNPH1	0.216	0.231	0.201	DAG	1144	all
HNRNPK	0.268	0.3	0.236	DAG	3985	all
HNRNPLL	0.175	0.18	0.171	DAG	7586	all
HNRNPUL1	0.245	0.266	0.224	DAG	1042	all
HSF1	0.153	0.158	0.148	DAG	9389	all
IFI16	0.155	0.222	0.089	DAG	4	all
IKZF1	0.164	0.16	0.167	DAG	8877	all
ILF3	0.193	0.21	0.176	DAG	3899	all
ILK	0.186	0.222	0.15	DAG	120	all
IRF1	0.203	0.199	0.208	DAG	8983	all
KAT2B	0.205	0.183	0.227	DAG	2435	all
KAT5	0.175	0.16	0.19	DAG	658	all
KAT8	0.161	0.161	0.161	DAG	6802	all
KDM4B	0.188	0.219	0.158	DAG	6157	all
KDM5A	0.182	0.161	0.203	DAG	6268	all
KDM5C	0.231	0.235	0.227	DAG	4104	all
KDM6A	0.186	0.174	0.198	DAG	8791	all
KDM6B	0.279	0.311	0.247	DAG	6811	all
KDM7A	0.177	0.193	0.162	DAG	1666	all
KMT2A	0.203	0.212	0.194	DAG	10265	all
KMT2C	0.21	0.251	0.17	DAG	5861	all
KMT2D	0.283	0.306	0.259	DAG	440	all
LMNA	0.177	0.174	0.181	DAG	4438	all
LMNB1	0.195	0.184	0.205	DAG	3801	all
MAFF	0.22	0.255	0.184	DAG	6369	all
MAPK14	0.198	0.229	0.166	DAG	5090	all
MBD1	0.179	0.162	0.195	DAG	1788	all
MBD2	0.186	0.19	0.182	DAG	4590	all
MBTD1	0.177	0.207	0.147	DAG	2020	all
MCM7	0.192	0.184	0.199	DAG	4572	all
MECP2	0.253	0.297	0.209	DAG	1889	all
MED12	0.264	0.3	0.227	DAG	2280	all
MEF2A	0.223	0.245	0.2	DAG	3625	all
MEF2D	0.269	0.276	0.262	DAG	399	all
MLLT1	0.194	0.235	0.153	DAG	7769	all
MLXIP	0.218	0.237	0.199	DAG	146	all
MTA2	0.184	0.206	0.162	DAG	5525	all
NCOA4	0.259	0.251	0.267	DAG	744	all
NCOR1	0.231	0.27	0.192	DAG	9145	all
NCOR2	0.246	0.293	0.2	DAG	5933	all
NELFCD	0.128	0.17	0.087	DAG	3	all
NELFE	0.174	0.181	0.168	DAG	9302	all
NFAT5	0.206	0.227	0.185	DAG	1769	all
NFKB1	0.207	0.22	0.195	DAG	9378	all
NFKB2	0.246	0.266	0.226	DAG	7860	all
NFKBIA	0.211	0.236	0.187	DAG	712	all
NFYC	0.172	0.177	0.166	DAG	5875	all
NIPBL	0.196	0.226	0.166	DAG	9118	all
NONO	0.203	0.236	0.171	DAG	8464	all
NOTCH1	0.259	0.309	0.208	DAG	8655	all
NR1H2	0.153	0.167	0.138	DAG	4418	all
NR2C2	0.195	0.22	0.169	DAG	5708	all
NUP98	0.226	0.262	0.19	DAG	5061	all
PADI2	0.209	0.245	0.173	DAG	4559	all
PAF1	0.262	0.269	0.255	DAG	43	all
PBX2	0.191	0.213	0.168	DAG	2450	all
PCBP2	0.191	0.165	0.218	DAG	395	all
PEX2	0.195	0.238	0.153	DAG	6449	all
PHB2	0.224	0.241	0.207	DAG	129	all
POU2F2	0.172	0.172	0.173	DAG	8994	all
PRKDC	0.181	0.199	0.164	DAG	2364	all
PTBP1	0.181	0.195	0.167	DAG	3529	all
PTPRA	0.214	0.226	0.202	DAG	80	all
RB1	0.192	0.181	0.203	DAG	7854	all
RBL2	0.176	0.181	0.172	DAG	4577	all
RBM39	0.229	0.277	0.181	DAG	3094	all
RBPJ	0.174	0.185	0.163	DAG	9543	all
RELA	0.282	0.31	0.255	DAG	10403	all
RELB	0.238	0.245	0.231	DAG	8186	all
RFX5	0.164	0.186	0.142	DAG	6877	all
RFXANK	0.167	0.198	0.136	DAG	3611	all
RXRA	0.21	0.237	0.182	DAG	9837	all
SETX	0.177	0.171	0.184	DAG	2147	all
SIN3A	0.192	0.205	0.18	DAG	9849	all
SIPA1	0.163	0.198	0.127	DAG	86	all
SMAD3	0.262	0.278	0.245	DAG	9487	all
SMARCA4	0.173	0.189	0.157	DAG	10428	all
SMARCA5	0.175	0.201	0.149	DAG	2945	all
SMARCC1	0.167	0.196	0.139	DAG	9983	all
SMARCC2	0.221	0.224	0.218	DAG	3450	all
SMARCE1	0.243	0.272	0.213	DAG	2482	all
SMC1A	0.178	0.189	0.167	DAG	8914	all
SMC3	0.194	0.245	0.144	DAG	10031	all
SMCHD1	0.193	0.15	0.236	DAG	13	all
SND1	0.261	0.288	0.234	DAG	1167	all
SON	0.179	0.18	0.178	DAG	2867	all
SP140	0.174	0.18	0.167	DAG	5573	all
SQSTM1	0.141	0.145	0.137	DAG	26	all
SRCAP	0.268	0.304	0.231	DAG	1076	all
SREBF2	0.233	0.307	0.159	DAG	8297	all
SRF	0.153	0.17	0.137	DAG	8940	all
SSB	0.128	0.065	0.192	DAG	3	all
SSRP1	0.211	0.237	0.186	DAG	8328	all
STAG2	0.198	0.211	0.185	DAG	3048	all
STAT2	0.177	0.184	0.169	DAG	3720	all
STAT3	0.194	0.239	0.148	DAG	9799	all
STAT5A	0.24	0.28	0.199	DAG	8877	all
STAT5B	0.176	0.19	0.162	DAG	9663	all
STAT6	0.171	0.177	0.164	DAG	3124	all
SUPT5H	0.199	0.203	0.195	DAG	9468	all
SUZ12	0.17	0.188	0.152	DAG	9865	all
TAF1	0.167	0.189	0.145	DAG	9795	all
TAF15	0.177	0.19	0.163	DAG	4800	all
TAF2	0.151	0.16	0.142	DAG	520	all
TBPL1	0.191	0.18	0.202	DAG	101	all
TCF12	0.192	0.228	0.156	DAG	10134	all
TCF25	0.202	0.226	0.177	DAG	2122	all
TCF3	0.167	0.181	0.153	DAG	9428	all
TCF7	0.262	0.286	0.238	DAG	2538	all
TCOF1	0.332	0.347	0.316	DAG	10	all
TERF1	0.149	0.161	0.137	DAG	2127	all
TFDP1	0.196	0.183	0.209	DAG	6300	all
TLE3	0.242	0.252	0.232	DAG	1131	all
TOP1	0.177	0.2	0.154	DAG	6175	all
TOP2B	0.194	0.216	0.173	DAG	374	all
TP53	0.17	0.169	0.172	DAG	10131	all
TRIM28	0.166	0.165	0.168	DAG	10002	all
TSC22D4	0.205	0.219	0.191	DAG	1204	all
U2AF2	0.204	0.239	0.17	DAG	704	all
UBP1	0.182	0.196	0.168	DAG	1547	all
USF1	0.199	0.241	0.156	DAG	9592	all
USF2	0.164	0.161	0.166	DAG	9214	all
USP7	0.175	0.184	0.166	DAG	6420	all
WRN	0.178	0.132	0.225	DAG	8	all
WRNIP1	0.195	0.191	0.199	DAG	870	all
XRCC5	0.268	0.312	0.223	DAG	5319	all
XRN2	0.223	0.258	0.189	DAG	2059	all
YBX1	0.206	0.201	0.212	DAG	3269	all
ZBTB40	0.163	0.181	0.145	DAG	4276	all
ZBTB44	0.192	0.222	0.162	DAG	481	all
ZBTB7B	0.179	0.173	0.184	DAG	2155	all
ZKSCAN1	0.159	0.16	0.157	DAG	7541	all
ZMIZ1	0.245	0.255	0.235	DAG	4615	all
ZNF148	0.189	0.193	0.185	DAG	1668	all
ZNF236	0.168	0.197	0.14	DAG	179	all
ZNF335	0.279	0.298	0.26	DAG	4414	all
ZNF410	0.148	0.161	0.135	DAG	414	all
ZNF592	0.2	0.23	0.169	DAG	1290	all
ZNF76	0.153	0.168	0.138	DAG	3951	all
KAT7	0.189	0.14	0.238	DAG	126	DEGs
SAFB	0.178	0.174	0.182	DAG	64	DEGs
ZNF316	0.265	0.216	0.314	DAG	69	DEGs
NCOA1	0.169	0.193	0.145	DAG	194	DEGs
ZC3H11A	0.186	0.195	0.178	DAG	19	DEGs
TAZ	0.171	0.126	0.216	DAG	7	DEGs
ASH1L	0.147	0.146	0.149	DAG	17	DEGs
KDM1B	0.224	0.228	0.22	DAG	4	DEGs
AFF1	0.157	0.14	0.174	DAG	195	DEGs
AGO1	0.234	0.179	0.29	DAG	186	DEGs
AGO2	0.231	0.325	0.137	DAG	111	DEGs
ARID1A	0.205	0.254	0.157	DAG	138	DEGs
ARID3B	0.236	0.189	0.283	DAG	3	DEGs
ARNTL	0.343	0.35	0.336	DAG	87	DEGs
BAP1	0.23	0.273	0.186	DAG	51	DEGs
BCL3	0.344	0.322	0.365	DAG	218	DEGs
BCOR	0.168	0.184	0.151	DAG	185	DEGs
BPTF	0.172	0.193	0.151	DAG	15	DEGs
BRD2	0.215	0.2	0.23	DAG	242	DEGs
BRD4	0.242	0.341	0.142	DAG	293	DEGs
BRD7	0.176	0.199	0.152	DAG	150	DEGs
BRD9	0.227	0.229	0.224	DAG	247	DEGs
CBX3	0.179	0.224	0.133	DAG	219	DEGs
CCAR2	0.481	0.462	0.5	DAG	5	DEGs
CHD2	0.317	0.283	0.351	DAG	221	DEGs
CHD4	0.206	0.219	0.193	DAG	109	DEGs
CHD8	0.173	0.206	0.14	DAG	233	DEGs
CIC	0.235	0.223	0.247	DAG	6	DEGs
CNOT3	0.17	0.203	0.138	DAG	243	DEGs
CREB1	0.213	0.18	0.246	DAG	273	DEGs
CSNK2A1	0.286	0.289	0.282	DAG	77	DEGs
CTBP1	0.267	0.296	0.238	DAG	175	DEGs
CTNNB1	0.285	0.277	0.293	DAG	40	DEGs
CUL4A	0.172	0.206	0.138	DAG	106	DEGs
CXXC1	0.179	0.197	0.161	DAG	134	DEGs
DAXX	0.213	0.222	0.204	DAG	103	DEGs
DDX5	0.226	0.267	0.184	DAG	96	DEGs
DNMT1	0.194	0.241	0.147	DAG	6	DEGs
DOT1L	0.395	0.372	0.418	DAG	4	DEGs
DPF2	0.166	0.156	0.176	DAG	250	DEGs
E2F4	0.164	0.173	0.154	DAG	219	DEGs
EP400	0.266	0.296	0.235	DAG	165	DEGs
ETV6	0.156	0.196	0.117	DAG	99	DEGs
EWSR1	0.141	0.145	0.137	DAG	11	DEGs
FOXP1	0.196	0.205	0.187	DAG	246	DEGs
FUS	0.199	0.144	0.255	DAG	128	DEGs
FXR2	0.221	0.316	0.126	DAG	60	DEGs
GATAD2A	0.187	0.216	0.158	DAG	237	DEGs
GLYR1	0.166	0.089	0.243	DAG	2	DEGs
HBP1	0.171	0.202	0.141	DAG	146	DEGs
HCFC1	0.195	0.19	0.201	DAG	190	DEGs
HDAC1	0.217	0.239	0.196	DAG	217	DEGs
HDAC2	0.183	0.208	0.158	DAG	262	DEGs
HDAC3	0.233	0.28	0.186	DAG	26	DEGs
HDAC6	0.179	0.176	0.181	DAG	89	DEGs
HDGF	0.323	0.267	0.378	DAG	88	DEGs
HMBOX1	0.259	0.26	0.257	DAG	71	DEGs
HMGA1	0.13	0.138	0.123	DAG	14	DEGs
HNRNPH1	0.208	0.191	0.225	DAG	19	DEGs
HNRNPK	0.254	0.258	0.25	DAG	115	DEGs
HNRNPLL	0.219	0.189	0.25	DAG	190	DEGs
HNRNPUL1	0.219	0.196	0.241	DAG	26	DEGs
HSF1	0.138	0.141	0.135	DAG	242	DEGs
IKZF1	0.163	0.155	0.172	DAG	230	DEGs
ILF3	0.179	0.193	0.164	DAG	85	DEGs
ILK	0.107	0.062	0.152	DAG	2	DEGs
IRF1	0.291	0.212	0.369	DAG	221	DEGs
KAT2B	0.215	0.195	0.236	DAG	53	DEGs
KAT5	0.156	0.126	0.186	DAG	10	DEGs
KAT8	0.165	0.152	0.179	DAG	151	DEGs
KDM4B	0.183	0.2	0.167	DAG	132	DEGs
KDM5A	0.248	0.153	0.343	DAG	113	DEGs
KDM5C	0.263	0.206	0.321	DAG	93	DEGs
KDM6A	0.209	0.17	0.248	DAG	211	DEGs
KDM6B	0.334	0.353	0.316	DAG	173	DEGs
KDM7A	0.175	0.193	0.158	DAG	42	DEGs
KMT2A	0.223	0.199	0.247	DAG	280	DEGs
KMT2C	0.204	0.231	0.176	DAG	132	DEGs
KMT2D	0.249	0.22	0.278	DAG	20	DEGs
LMNA	0.21	0.171	0.25	DAG	109	DEGs
LMNB1	0.204	0.209	0.198	DAG	95	DEGs
MAFF	0.244	0.297	0.192	DAG	148	DEGs
MAPK14	0.202	0.255	0.148	DAG	111	DEGs
MBD1	0.17	0.141	0.198	DAG	40	DEGs
MBD2	0.167	0.159	0.175	DAG	114	DEGs
MBTD1	0.207	0.288	0.126	DAG	28	DEGs
MCM7	0.211	0.178	0.243	DAG	131	DEGs
MECP2	0.26	0.309	0.212	DAG	41	DEGs
MED12	0.266	0.26	0.272	DAG	52	DEGs
MEF2A	0.225	0.276	0.175	DAG	77	DEGs
MEF2D	0.336	0.274	0.399	DAG	7	DEGs
MLLT1	0.219	0.272	0.165	DAG	178	DEGs
MLXIP	0.295	0.246	0.344	DAG	2	DEGs
MTA2	0.227	0.231	0.222	DAG	133	DEGs
NCOA4	0.316	0.246	0.387	DAG	16	DEGs
NCOR1	0.276	0.287	0.264	DAG	238	DEGs
NCOR2	0.238	0.28	0.195	DAG	138	DEGs
NELFE	0.154	0.148	0.161	DAG	235	DEGs
NFAT5	0.263	0.279	0.247	DAG	44	DEGs
NFKB1	0.268	0.239	0.297	DAG	249	DEGs
NFKB2	0.316	0.343	0.289	DAG	185	DEGs
NFKBIA	0.291	0.299	0.283	DAG	20	DEGs
NFYC	0.144	0.138	0.15	DAG	125	DEGs
NIPBL	0.169	0.196	0.142	DAG	223	DEGs
NONO	0.19	0.22	0.16	DAG	197	DEGs
NOTCH1	0.298	0.346	0.25	DAG	202	DEGs
NR1H2	0.151	0.183	0.119	DAG	101	DEGs
NR2C2	0.236	0.263	0.21	DAG	111	DEGs
NUP98	0.342	0.389	0.295	DAG	139	DEGs
PADI2	0.223	0.272	0.175	DAG	125	DEGs
PBX2	0.22	0.253	0.187	DAG	50	DEGs
PCBP2	0.231	0.112	0.35	DAG	16	DEGs
PEX2	0.177	0.213	0.141	DAG	160	DEGs
PHB2	0.328	0.328	0.329	DAG	3	DEGs
POU2F2	0.174	0.164	0.184	DAG	205	DEGs
PRKDC	0.191	0.223	0.158	DAG	35	DEGs
PTBP1	0.209	0.177	0.241	DAG	90	DEGs
PTPRA	0.404	0.372	0.437	DAG	5	DEGs
RB1	0.221	0.184	0.259	DAG	181	DEGs
RBL2	0.182	0.157	0.208	DAG	81	DEGs
RBM39	0.221	0.203	0.238	DAG	82	DEGs
RBPJ	0.175	0.21	0.14	DAG	240	DEGs
RELA	0.356	0.362	0.351	DAG	285	DEGs
RELB	0.324	0.309	0.339	DAG	186	DEGs
RFX5	0.164	0.177	0.152	DAG	151	DEGs
RFXANK	0.16	0.175	0.145	DAG	71	DEGs
RXRA	0.206	0.235	0.177	DAG	259	DEGs
SETX	0.147	0.131	0.164	DAG	43	DEGs
SIN3A	0.25	0.265	0.235	DAG	254	DEGs
SIPA1	0.197	0.258	0.135	DAG	5	DEGs
SMAD3	0.306	0.289	0.322	DAG	244	DEGs
SMARCA4	0.168	0.173	0.162	DAG	289	DEGs
SMARCA5	0.163	0.198	0.127	DAG	71	DEGs
SMARCC1	0.155	0.188	0.122	DAG	261	DEGs
SMARCC2	0.209	0.156	0.262	DAG	70	DEGs
SMARCE1	0.245	0.25	0.239	DAG	74	DEGs
SMC1A	0.175	0.218	0.131	DAG	228	DEGs
SMC3	0.184	0.232	0.136	DAG	265	DEGs
SND1	0.324	0.302	0.347	DAG	27	DEGs
SON	0.208	0.215	0.2	DAG	60	DEGs
SP140	0.221	0.186	0.256	DAG	167	DEGs
SRCAP	0.22	0.246	0.194	DAG	28	DEGs
SREBF2	0.239	0.305	0.173	DAG	191	DEGs
SRF	0.155	0.154	0.156	DAG	225	DEGs
SSRP1	0.215	0.222	0.208	DAG	188	DEGs
STAG2	0.176	0.202	0.151	DAG	88	DEGs
STAT2	0.203	0.19	0.216	DAG	78	DEGs
STAT3	0.217	0.294	0.139	DAG	271	DEGs
STAT5A	0.305	0.328	0.282	DAG	231	DEGs
STAT5B	0.179	0.205	0.152	DAG	246	DEGs
STAT6	0.191	0.202	0.18	DAG	69	DEGs
SUPT5H	0.216	0.215	0.218	DAG	233	DEGs
SUZ12	0.151	0.175	0.126	DAG	266	DEGs
TAF1	0.171	0.172	0.17	DAG	258	DEGs
TAF15	0.163	0.178	0.148	DAG	135	DEGs
TAF2	0.106	0.104	0.107	DAG	9	DEGs
TBPL1	0.18	0.13	0.23	DAG	3	DEGs
TCF12	0.171	0.196	0.146	DAG	275	DEGs
TCF25	0.239	0.239	0.239	DAG	30	DEGs
TCF3	0.176	0.229	0.124	DAG	238	DEGs
TCF7	0.277	0.26	0.293	DAG	55	DEGs
TERF1	0.185	0.174	0.196	DAG	35	DEGs
TFDP1	0.201	0.154	0.247	DAG	140	DEGs
TLE3	0.305	0.291	0.319	DAG	35	DEGs
TOP1	0.179	0.226	0.132	DAG	147	DEGs
TOP2B	0.21	0.272	0.148	DAG	9	DEGs
TP53	0.22	0.179	0.262	DAG	270	DEGs
TRIM28	0.15	0.153	0.147	DAG	276	DEGs
TSC22D4	0.272	0.275	0.27	DAG	31	DEGs
U2AF2	0.254	0.216	0.292	DAG	19	DEGs
UBP1	0.178	0.176	0.179	DAG	31	DEGs
USF1	0.195	0.256	0.135	DAG	247	DEGs
USF2	0.223	0.179	0.268	DAG	235	DEGs
USP7	0.198	0.157	0.24	DAG	154	DEGs
WRNIP1	0.21	0.211	0.209	DAG	14	DEGs
XRCC5	0.27	0.304	0.236	DAG	133	DEGs
XRN2	0.169	0.192	0.146	DAG	31	DEGs
YBX1	0.202	0.185	0.219	DAG	94	DEGs
ZBTB40	0.166	0.162	0.17	DAG	83	DEGs
ZBTB44	0.187	0.232	0.141	DAG	5	DEGs
ZBTB7B	0.253	0.212	0.294	DAG	41	DEGs
ZKSCAN1	0.152	0.154	0.151	DAG	181	DEGs
ZMIZ1	0.277	0.284	0.269	DAG	108	DEGs
ZNF148	0.161	0.164	0.157	DAG	42	DEGs
ZNF236	0.155	0.177	0.133	DAG	4	DEGs
ZNF335	0.33	0.311	0.349	DAG	122	DEGs
ZNF410	0.152	0.181	0.123	DAG	8	DEGs
ZNF592	0.23	0.269	0.191	DAG	37	DEGs
ZNF76	0.137	0.131	0.143	DAG	72	DEGs

## Sheet: legend
mean_corr, mean correlation between transcription factor expression levels and its target genes expression levels;
mean_corr_hospital, mean correlation between transcription factor expression levels and its target genes expression levels only in hospitalized patients;
mean_corr_ICU, mean correlation between transcription factor expression levels and its target genes expression levels only in patients admitted to the ICU.
